# Supplementary material for: 4-Chloro-N-(3,5-dimethyl­phen­yl)benzamide
Source: Acta Crystallogr Sect E Struct Rep Online. 2012 Feb 24;68(Pt 3):o820. doi: 10.1107/S1600536812007180 (PMC3297881; doi:10.1107/S1600536812007180)
Supplement: Supplementary file 1 [file e-68-0o820-sup1.cif]

##############################################################################
#                                                                            #
# This CIF contains the data in a paper accepted for publication in          #
# Acta Crystallographica Section E. It conforms to the requirements of       #
# Notes for Authors for Acta Crystallographica Section E, and has been       #
# peer reviewed under the auspices of the IUCr Commission on Journals.       #
#                                                                            #
# Full details of the Crystallographic Information File format               #
# are given in the paper "The Crystallographic Information File (CIF):       #
# a New Standard Archive File for Crystallography" by S. R. Hall, F. H.      #
# Allen and I. D. Brown [Acta Cryst. (1991), A47, 655-685].                  #
#                                                                            #
# The current version of the core CIF dictionary is obtainable from          #
# ftp://ftp.iucr.org/pub/cif_core.dic.                                       #
#                                                                            #
# Software is freely available for graphical display of the structure(s)     #
# in this CIF. For information consult the CIF software page                 #
# http://www.iucr.org/resources/cif/software.                                #
#                                                                            #
# This file may be used for bona fide research purposes within the           #
# scientific community so long as proper attribution is given to the journal # 
# article from which it was obtained.                                        #
#                                                                            #
##############################################################################
data_I
_audit_creation_method     'WinGX routine CIF_UPDATE'
_chemical_name_systematic
;
4-Chloro-<i>N</i>-(3,5-dimethylphenyl)benzamide
;
_chemical_name_common     ?
_chemical_formula_moiety     'C15 H14 Cl N O'
_chemical_formula_sum     'C15 H14 Cl N O'
_chemical_formula_iupac     'C15 H14 Cl N O'
_chemical_formula_weight     259.72
_space_group_crystal_system     monoclinic
_space_group_name_H-M_alt     'P 21/c'
_space_group_name_Hall     '-P 2ybc'
loop_
    _symmetry_equiv_pos_as_xyz
    'x, y, z'
    '-x, y+1/2, -z+1/2'
    '-x, -y, -z'
    'x, -y-1/2, z-1/2'
_cell_length_a     14.2763(7)
_cell_length_b     10.7038(6)
_cell_length_c     9.5245(4)
_cell_angle_alpha     90.00
_cell_angle_beta     108.087(5)
_cell_angle_gamma     90.00
_cell_volume     1383.52(12)
_cell_formula_units_Z     4
_cell_measurement_reflns_used     2433
_cell_measurement_theta_min     0.876
_cell_measurement_theta_max     0.978
_cell_measurement_temperature     295(2)
_exptl_crystal_description     plate
_exptl_crystal_colour     colourless
_exptl_crystal_size_max     0.35
_exptl_crystal_size_mid     0.25
_exptl_crystal_size_min     0.15
_exptl_crystal_density_diffrn     1.247
_exptl_crystal_density_meas     ?
_exptl_crystal_density_method     'not measured'
_exptl_crystal_F_000     544
_exptl_absorpt_coefficient_mu     0.263
_exptl_absorpt_correction_type     multi-scan
_exptl_absorpt_process_details     '(CrysAlis RED; Oxford Diffraction, 2009)'
_exptl_absorpt_correction_T_min     0.916
_exptl_absorpt_correction_T_max     0.958
_exptl_special_details     ?
_diffrn_ambient_temperature     295(2)
_diffrn_radiation_type     'MoK\a'
_diffrn_radiation_wavelength     0.71073
_diffrn_radiation_source     'fine-focus sealed tube'
_diffrn_radiation_monochromator     'graphite'
_diffrn_measurement_device_type     'Oxford Xcalibur CCD'
_diffrn_measurement_method     '\w scans with \k offsets'
_diffrn_detector_area_resol_mean     10.4340
_diffrn_reflns_number     22077
_diffrn_reflns_av_R_equivalents     0.0363
_diffrn_reflns_av_sigmaI/netI     0.0216
_diffrn_reflns_theta_min     3.56
_diffrn_reflns_theta_max     25.03
_diffrn_reflns_theta_full     25.03
_diffrn_measured_fraction_theta_max     0.998
_diffrn_measured_fraction_theta_full     0.998
_diffrn_reflns_limit_h_min     -16
_diffrn_reflns_limit_h_max     16
_diffrn_reflns_limit_k_min     -12
_diffrn_reflns_limit_k_max     12
_diffrn_reflns_limit_l_min     -11
_diffrn_reflns_limit_l_max     11
_diffrn_standards_number     ?
_diffrn_standards_interval_count     ?
_diffrn_standards_interval_time     ?
_diffrn_standards_decay_%     ?
_refine_special_details
;
Refinement of <i>F</i>^2^ against ALL reflections. The weighted <i>R</i>-factor
<i>wR</i> and goodness of fit <i>S</i> are based on <i>F</i>^2^, conventional
<i>R</i>-factors <i>R</i> are based on <i>F</i>, with <i>F</i> set to zero for
negative <i>F</i>^2^. The threshold expression of <i>F</i>^2^ > \s(<i>F</i>^2^)
is used only for calculating <i>R</i>-factors(gt) <i>etc</i>. and is not
relevant to the choice of reflections for refinement. <i>R</i>-factors based on
<i>F</i>^2^ are statistically about twice as large as those based on <i>F</i>,
and <i>R</i>-factors based on ALL data will be even larger.
;
_reflns_number_total     2433
_reflns_number_gt     1542
_reflns_threshold_expression     I>2\s(I)
_refine_ls_structure_factor_coef     Fsqd
_refine_ls_matrix_type     full
_refine_ls_R_factor_all     0.0782
_refine_ls_R_factor_gt     0.0483
_refine_ls_wR_factor_gt     0.1393
_refine_ls_wR_factor_ref     0.1523
_refine_ls_goodness_of_fit_ref     1.026
_refine_ls_restrained_S_all     1.026
_refine_ls_number_reflns     2433
_refine_ls_number_parameters     169
_refine_ls_number_restraints     1
_refine_ls_hydrogen_treatment     mixed
_refine_ls_weighting_scheme     calc
_refine_ls_weighting_details
       'calc w = 1/[\s^2^(Fo^2^)+(0.0866P)^2^+0.1343P] where P=(Fo^2^+2Fc^2^)/3'
_atom_sites_solution_hydrogens     geom
_atom_sites_solution_primary     direct
_atom_sites_solution_secondary     difmap
_refine_ls_shift/su_max     0.000
_refine_ls_shift/su_mean     0.000
_refine_diff_density_max     0.340
_refine_diff_density_min     -0.190
_refine_ls_extinction_method     none
_refine_ls_extinction_coef     ?
loop_
    _atom_type_symbol
    _atom_type_description
    _atom_type_scat_dispersion_real
    _atom_type_scat_dispersion_imag
    _atom_type_scat_source
    'C' 'C' 0.0033 0.0016
                         'International Tables Vol C Tables 4.2.6.8 and 6.1.1.4'
    'H' 'H' 0.0000 0.0000
                         'International Tables Vol C Tables 4.2.6.8 and 6.1.1.4'
    'N' 'N' 0.0061 0.0033
                         'International Tables Vol C Tables 4.2.6.8 and 6.1.1.4'
    'O' 'O' 0.0106 0.0060
                         'International Tables Vol C Tables 4.2.6.8 and 6.1.1.4'
    'Cl' 'Cl' 0.1484 0.1585
                         'International Tables Vol C Tables 4.2.6.8 and 6.1.1.4'
_computing_data_collection     'CrysAlis CCD (Oxford Diffraction, 2009)'
_computing_cell_refinement     'CrysAlis CCD (Oxford Diffraction, 2009)'
_computing_data_reduction     'CrysAlis RED (Oxford Diffraction, 2009)'
_computing_structure_solution     'SHELXS97 (Sheldrick, 2008)'
_computing_structure_refinement     'SHELXL97 (Sheldrick, 2008)'
_computing_molecular_graphics     'DIAMOND (Brandenburg, 2002)'
_computing_publication_material
;
SHELXL97 (Sheldrick, 2008), PLATON (Spek, 2009) and WinGX
(Farrugia, 1999)
;
loop_
    _atom_site_type_symbol
    _atom_site_label
    _atom_site_fract_x
    _atom_site_fract_y
    _atom_site_fract_z
    _atom_site_U_iso_or_equiv
    _atom_site_adp_type
    _atom_site_calc_flag
    _atom_site_refinement_flags
    _atom_site_occupancy
    _atom_site_symmetry_multiplicity
    _atom_site_disorder_assembly
    _atom_site_disorder_group
    C C1 0.45950(16) 0.1593(2) 0.5588(2) 0.0589(6) Uani d . 1 1 . .
    C C2 0.41450(19) 0.2143(3) 0.4238(3) 0.0841(8) Uani d . 1 1 . .
    H H2 0.4474 0.2769 0.3902 0.101 Uiso calc R 1 1 . .
    C C3 0.3222(2) 0.1787(3) 0.3381(3) 0.0940(9) Uani d . 1 1 . .
    H H3 0.2935 0.2156 0.2465 0.113 Uiso calc R 1 1 . .
    C C4 0.27271(18) 0.0882(3) 0.3885(3) 0.0733(7) Uani d . 1 1 . .
    C C5 0.3153(2) 0.0321(2) 0.5211(3) 0.0769(7) Uani d . 1 1 . .
    H H5 0.2816 -0.0294 0.5549 0.092 Uiso calc R 1 1 . .
    C C6 0.40845(18) 0.0672(2) 0.6046(3) 0.0717(7) Uani d . 1 1 . .
    H H6 0.4378 0.0276 0.6945 0.086 Uiso calc R 1 1 . .
    C C7 0.55792(16) 0.1969(2) 0.6601(2) 0.0601(6) Uani d . 1 1 . .
    C C8 0.70886(16) 0.3186(2) 0.6783(2) 0.0582(6) Uani d . 1 1 . .
    C C9 0.73635(18) 0.4271(2) 0.6217(2) 0.0664(6) Uani d . 1 1 . .
    H H9 0.6927 0.4638 0.5384 0.080 Uiso calc R 1 1 . .
    C C10 0.82705(19) 0.4817(2) 0.6865(3) 0.0702(7) Uani d . 1 1 . .
    C C11 0.89035(18) 0.4265(2) 0.8120(3) 0.0701(7) Uani d . 1 1 . .
    H H11 0.9513 0.4632 0.8576 0.084 Uiso calc R 1 1 . .
    C C12 0.86517(17) 0.3179(2) 0.8711(2) 0.0643(6) Uani d . 1 1 . .
    C C13 0.77377(16) 0.2640(2) 0.8028(2) 0.0615(6) Uani d . 1 1 . .
    H H13 0.7560 0.1908 0.8408 0.074 Uiso calc R 1 1 . .
    C C14 0.93520(19) 0.2590(3) 1.0067(3) 0.0848(8) Uani d . 1 1 . .
    H H14A 0.9362 0.1702 0.9931 0.127 Uiso calc R 1 1 . .
    H H14B 0.9139 0.2771 1.0907 0.127 Uiso calc R 1 1 . .
    H H14C 1.0002 0.2922 1.0227 0.127 Uiso calc R 1 1 . .
    C C15 0.8581(2) 0.5971(3) 0.6211(3) 0.1037(10) Uani d . 1 1 . .
    H H15A 0.8784 0.6606 0.6957 0.156 Uiso calc R 1 1 . .
    H H15B 0.8037 0.6273 0.5411 0.156 Uiso calc R 1 1 . .
    H H15C 0.9120 0.5768 0.5850 0.156 Uiso calc R 1 1 . .
    N N1 0.61598(14) 0.26628(19) 0.60271(18) 0.0631(5) Uani d D 1 1 . .
    H H1 0.5938(16) 0.283(2) 0.5099(6) 0.070(7) Uiso d D 1 1 . .
    O O1 0.58311(11) 0.16623(18) 0.79101(16) 0.0777(6) Uani d . 1 1 . .
    Cl Cl1 0.15289(5) 0.04825(8) 0.28458(9) 0.1054(4) Uani d . 1 1 . .
loop_
    _atom_site_aniso_label
    _atom_site_aniso_U_11
    _atom_site_aniso_U_22
    _atom_site_aniso_U_33
    _atom_site_aniso_U_12
    _atom_site_aniso_U_13
    _atom_site_aniso_U_23
    C1 0.0569(13) 0.0741(15) 0.0468(11) 0.0012(12) 0.0178(10) -0.0037(11)
    C2 0.0613(15) 0.119(2) 0.0659(15) -0.0208(15) 0.0113(12) 0.0201(15)
    C3 0.0700(17) 0.133(3) 0.0692(16) -0.0179(17) 0.0069(14) 0.0241(16)
    C4 0.0609(15) 0.0874(18) 0.0697(15) -0.0113(13) 0.0174(13) -0.0095(14)
    C5 0.0791(18) 0.0753(17) 0.0766(17) -0.0167(14) 0.0247(14) 0.0008(14)
    C6 0.0728(16) 0.0820(18) 0.0591(14) -0.0083(13) 0.0185(13) 0.0053(12)
    C7 0.0569(13) 0.0793(16) 0.0463(12) 0.0042(12) 0.0192(11) -0.0057(11)
    C8 0.0559(13) 0.0741(16) 0.0442(11) 0.0000(11) 0.0149(10) -0.0091(11)
    C9 0.0721(16) 0.0753(16) 0.0491(12) -0.0010(13) 0.0148(11) -0.0028(11)
    C10 0.0768(16) 0.0743(17) 0.0604(14) -0.0110(13) 0.0227(13) -0.0076(12)
    C11 0.0584(14) 0.0906(19) 0.0608(14) -0.0109(13) 0.0177(12) -0.0154(13)
    C12 0.0556(13) 0.0816(17) 0.0549(13) 0.0019(12) 0.0161(11) -0.0087(12)
    C13 0.0586(14) 0.0726(15) 0.0534(12) -0.0011(11) 0.0176(11) -0.0034(11)
    C14 0.0606(16) 0.107(2) 0.0763(16) 0.0048(14) 0.0062(13) 0.0045(15)
    C15 0.115(2) 0.098(2) 0.095(2) -0.0299(19) 0.0264(18) 0.0059(17)
    N1 0.0596(11) 0.0856(14) 0.0414(10) -0.0081(10) 0.0116(9) -0.0012(10)
    O1 0.0674(10) 0.1213(15) 0.0447(9) -0.0051(9) 0.0177(8) 0.0041(9)
    Cl1 0.0723(5) 0.1250(8) 0.1045(6) -0.0281(4) 0.0065(4) -0.0081(4)
_geom_special_details
;
 All s.u.'s (except the s.u. in the dihedral angle between two l.s. planes)
 are estimated using the full covariance matrix. The cell s.u.'s are taken
 into account individually in the estimation of s.u.'s in distances, angles
 and torsion angles; correlations between s.u.'s in cell parameters are only
 used when they are defined by crystal symmetry. An approximate (isotropic)
 treatment of cell s.u.'s is used for estimating s.u.'s involving l.s. planes.
;
loop_
    _geom_bond_atom_site_label_1
    _geom_bond_atom_site_label_2
    _geom_bond_site_symmetry_2
    _geom_bond_distance
    _geom_bond_publ_flag
    C1 C6 . 1.375(3) ?
    C1 C2 . 1.378(3) ?
    C1 C7 . 1.492(3) ?
    C2 C3 . 1.371(4) ?
    C2 H2 . 0.9300 ?
    C3 C4 . 1.370(4) ?
    C3 H3 . 0.9300 ?
    C4 C5 . 1.359(4) ?
    C4 Cl1 . 1.743(2) ?
    C5 C6 . 1.373(3) ?
    C5 H5 . 0.9300 ?
    C6 H6 . 0.9300 ?
    C7 O1 . 1.230(2) ?
    C7 N1 . 1.349(3) ?
    C8 C9 . 1.387(3) ?
    C8 C13 . 1.387(3) ?
    C8 N1 . 1.414(3) ?
    C9 C10 . 1.379(3) ?
    C9 H9 . 0.9300 ?
    C10 C11 . 1.387(4) ?
    C10 C15 . 1.511(4) ?
    C11 C12 . 1.387(3) ?
    C11 H11 . 0.9300 ?
    C12 C13 . 1.390(3) ?
    C12 C14 . 1.504(3) ?
    C13 H13 . 0.9300 ?
    C14 H14A . 0.9600 ?
    C14 H14B . 0.9600 ?
    C14 H14C . 0.9600 ?
    C15 H15A . 0.9600 ?
    C15 H15B . 0.9600 ?
    C15 H15C . 0.9600 ?
    N1 H1 . 0.859(2) ?
loop_
    _geom_angle_atom_site_label_1
    _geom_angle_atom_site_label_2
    _geom_angle_atom_site_label_3
    _geom_angle_site_symmetry_1
    _geom_angle_site_symmetry_3
    _geom_angle
    _geom_angle_publ_flag
    C6 C1 C2 . . 117.6(2) ?
    C6 C1 C7 . . 118.2(2) ?
    C2 C1 C7 . . 124.1(2) ?
    C3 C2 C1 . . 121.3(2) ?
    C3 C2 H2 . . 119.3 ?
    C1 C2 H2 . . 119.3 ?
    C4 C3 C2 . . 119.6(3) ?
    C4 C3 H3 . . 120.2 ?
    C2 C3 H3 . . 120.2 ?
    C5 C4 C3 . . 120.4(2) ?
    C5 C4 Cl1 . . 119.7(2) ?
    C3 C4 Cl1 . . 119.8(2) ?
    C4 C5 C6 . . 119.4(2) ?
    C4 C5 H5 . . 120.3 ?
    C6 C5 H5 . . 120.3 ?
    C5 C6 C1 . . 121.7(2) ?
    C5 C6 H6 . . 119.2 ?
    C1 C6 H6 . . 119.2 ?
    O1 C7 N1 . . 122.3(2) ?
    O1 C7 C1 . . 120.3(2) ?
    N1 C7 C1 . . 117.38(18) ?
    C9 C8 C13 . . 119.4(2) ?
    C9 C8 N1 . . 117.9(2) ?
    C13 C8 N1 . . 122.7(2) ?
    C10 C9 C8 . . 121.4(2) ?
    C10 C9 H9 . . 119.3 ?
    C8 C9 H9 . . 119.3 ?
    C9 C10 C11 . . 118.3(2) ?
    C9 C10 C15 . . 121.1(2) ?
    C11 C10 C15 . . 120.5(2) ?
    C12 C11 C10 . . 121.7(2) ?
    C12 C11 H11 . . 119.1 ?
    C10 C11 H11 . . 119.1 ?
    C11 C12 C13 . . 118.8(2) ?
    C11 C12 C14 . . 120.9(2) ?
    C13 C12 C14 . . 120.4(2) ?
    C8 C13 C12 . . 120.4(2) ?
    C8 C13 H13 . . 119.8 ?
    C12 C13 H13 . . 119.8 ?
    C12 C14 H14A . . 109.5 ?
    C12 C14 H14B . . 109.5 ?
    H14A C14 H14B . . 109.5 ?
    C12 C14 H14C . . 109.5 ?
    H14A C14 H14C . . 109.5 ?
    H14B C14 H14C . . 109.5 ?
    C10 C15 H15A . . 109.5 ?
    C10 C15 H15B . . 109.5 ?
    H15A C15 H15B . . 109.5 ?
    C10 C15 H15C . . 109.5 ?
    H15A C15 H15C . . 109.5 ?
    H15B C15 H15C . . 109.5 ?
    C7 N1 C8 . . 127.51(17) ?
    C7 N1 H1 . . 117.0(16) ?
    C8 N1 H1 . . 115.5(16) ?
loop_
    _geom_torsion_atom_site_label_1
    _geom_torsion_atom_site_label_2
    _geom_torsion_atom_site_label_3
    _geom_torsion_atom_site_label_4
    _geom_torsion_site_symmetry_1
    _geom_torsion_site_symmetry_2
    _geom_torsion_site_symmetry_3
    _geom_torsion_site_symmetry_4
    _geom_torsion
    _geom_torsion_publ_flag
    C6 C1 C2 C3 . . . . 0.0(4) ?
    C7 C1 C2 C3 . . . . -177.5(2) ?
    C1 C2 C3 C4 . . . . 1.3(5) ?
    C2 C3 C4 C5 . . . . -1.3(5) ?
    C2 C3 C4 Cl1 . . . . 176.6(2) ?
    C3 C4 C5 C6 . . . . 0.1(4) ?
    Cl1 C4 C5 C6 . . . . -177.79(19) ?
    C4 C5 C6 C1 . . . . 1.1(4) ?
    C2 C1 C6 C5 . . . . -1.2(4) ?
    C7 C1 C6 C5 . . . . 176.5(2) ?
    C6 C1 C7 O1 . . . . -15.0(3) ?
    C2 C1 C7 O1 . . . . 162.4(2) ?
    C6 C1 C7 N1 . . . . 165.9(2) ?
    C2 C1 C7 N1 . . . . -16.6(3) ?
    C13 C8 C9 C10 . . . . 0.2(3) ?
    N1 C8 C9 C10 . . . . -177.95(19) ?
    C8 C9 C10 C11 . . . . -1.0(3) ?
    C8 C9 C10 C15 . . . . 177.7(2) ?
    C9 C10 C11 C12 . . . . 1.1(4) ?
    C15 C10 C11 C12 . . . . -177.5(2) ?
    C10 C11 C12 C13 . . . . -0.4(3) ?
    C10 C11 C12 C14 . . . . 179.6(2) ?
    C9 C8 C13 C12 . . . . 0.6(3) ?
    N1 C8 C13 C12 . . . . 178.56(18) ?
    C11 C12 C13 C8 . . . . -0.4(3) ?
    C14 C12 C13 C8 . . . . 179.6(2) ?
    O1 C7 N1 C8 . . . . -3.0(4) ?
    C1 C7 N1 C8 . . . . 176.0(2) ?
    C9 C8 N1 C7 . . . . -151.7(2) ?
    C13 C8 N1 C7 . . . . 30.3(3) ?
loop_
    _geom_hbond_atom_site_label_D
    _geom_hbond_atom_site_label_H
    _geom_hbond_atom_site_label_A
    _geom_hbond_site_symmetry_A
    _geom_hbond_distance_DH
    _geom_hbond_distance_HA
    _geom_hbond_distance_DA
    _geom_hbond_angle_DHA
    N1 H1 O1 4_565 0.859(2) 2.115(7) 2.948(2) 163(2)
data_global
_journal_date_recd_electronic     2012-02-15
_journal_date_accepted     2012-02-17
_journal_name_full     'Acta Crystallographica, Section E'
_journal_year     2012
_journal_volume     68
_journal_issue      3
_journal_page_first     o820
_journal_page_last     o820
_journal_paper_category     QO
_journal_paper_doi     10.1107/S1600536812007180
_journal_coeditor_code     RK2336
_publ_contact_author_name     'Professor B. Thimme Gowda'
_publ_contact_author_address
;
Department of Chemistry
Mangalore University
Mangalagangotri 574 199
Mangalore
India
;
_publ_contact_author_email     gowdabt@yahoo.com
_publ_contact_author_fax     '91 824 2287367'
_publ_contact_author_phone     '91 824 2287262'
_publ_section_title
;
4-Chloro-<i>N</i>-(3,5-dimethylphenyl)benzamide
;
loop_
    _publ_author_name
    _publ_author_address
    'Vinola Z. Rodrigues'
;
Department of Chemistry
Mangalore University
Mangalagangotri 574 199
Mangalore
India
;
    'B. Thimme Gowda'
;
Department of Chemistry
Mangalore University
Mangalagangotri 574 199
Mangalore
India
;
    'Viktor Vr\'abel'
;
Institute of Physical Chemistry and Chemical Physics
Slovak University of Technology
Radlinsk\'eho 9
SK-812 37 Bratislava
Slovak Republic
;
    'Jozef Ko\<z\'i\<sek'
;
Institute of Physical Chemistry and Chemical Physics
Slovak University of Technology
Radlinsk\'eho 9
SK-812 37 Bratislava
Slovak Republic
;
