# Supplementary material for: 4-Chloro-N-(3,5-dimethyl­phen­yl)benzamide
Source: Acta Crystallogr Sect E Struct Rep Online. 2012 Feb 24;68(Pt 3):o820. doi: 10.1107/S1600536812007180 (PMC3297881; doi:10.1107/S1600536812007180)
Supplement: Supplementary file 2 [file e-68-0o820-Isup2.hkl]

# 
# h,k,l, Fc-squared, Fo-squared, sigma(Fo-squared) and status flag 
# 
data_I
_shelx_title ' EXP_643 IN P2(1)/C' 
_shelx_refln_list_code          4 
_shelx_F_calc_maximum      139.31 
_exptl_crystal_F_000       544.00 
_reflns_d_resolution_high  0.8400 
 
loop_ 
 _symmetry_equiv_pos_as_xyz 
 'x, y, z' 
 '-x, y+1/2, -z+1/2' 
 '-x, -y, -z' 
 'x, -y-1/2, z-1/2' 
 
_cell_length_a    14.2763 
_cell_length_b    10.7038 
_cell_length_c     9.5245 
_cell_angle_alpha  90.000 
_cell_angle_beta  108.087 
_cell_angle_gamma  90.000 
 
_shelx_F_squared_multiplier     1.000 
 
loop_ 
 _refln_index_h 
 _refln_index_k 
 _refln_index_l 
 _refln_F_squared_calc 
 _refln_F_squared_meas 
 _refln_F_squared_sigma 
 _refln_observed_status 
   3   0   0     2901.58     2898.51     37.22 o 
   4   0   0     6215.42     6020.45     42.64 o 
   5   0   0        4.91        0.55      1.32 o 
   6   0   0      527.71      505.43      3.48 o 
   7   0   0     6430.55     7307.39     41.68 o 
   8   0   0      119.39      130.09      2.98 o 
   9   0   0      320.53      291.60      3.31 o 
  10   0   0      147.25      131.32      2.62 o 
  11   0   0      208.47      193.01      6.26 o 
  12   0   0       23.67       22.64      2.22 o 
  13   0   0       83.17       90.72      5.15 o 
  14   0   0       15.97       33.78      4.74 o 
  15   0   0        4.01        5.26      4.51 o 
  16   0   0       12.68       11.38      4.87 o 
   2   1   0       45.87       46.12      1.79 o 
   3   1   0      564.31      621.51      6.09 o 
   4   1   0       40.06       45.18      1.32 o 
   5   1   0     1210.62     1201.90      5.80 o 
   6   1   0      583.21      605.44      3.98 o 
   7   1   0      869.91     1034.91      8.92 o 
   8   1   0        0.49        0.75      1.07 o 
   9   1   0       31.25       28.01      1.14 o 
  10   1   0        0.48        0.08      1.12 o 
  11   1   0       15.91       17.19      1.31 o 
  12   1   0        0.50       -0.83      1.50 o 
  13   1   0       80.20       68.54      3.74 o 
  14   1   0        6.22        1.91      3.24 o 
  15   1   0        3.36       -0.03      3.40 o 
  16   1   0        5.25        6.78      3.50 o 
   0   2   0      568.78      461.25      6.30 o 
   1   2   0     4917.45     5396.95     38.41 o 
   2   2   0     3769.20     3852.72      8.89 o 
   3   2   0     2270.14     2154.62     12.44 o 
   4   2   0      279.59      261.56      2.06 o 
   5   2   0      546.19      514.41      4.01 o 
   6   2   0     2786.24     3177.96     14.11 o 
   7   2   0      582.76      542.14      3.19 o 
   8   2   0       44.67       44.10      1.53 o 
   9   2   0      245.19      231.01      2.59 o 
  10   2   0       86.60       78.40      2.07 o 
  11   2   0       31.73       25.74      1.67 o 
  12   2   0      103.36       81.69      2.83 o 
  13   2   0        1.78        4.41      3.17 o 
  14   2   0       10.39        7.14      3.34 o 
  15   2   0        4.28        1.10      3.53 o 
   1   3   0     6061.02     6392.65     35.95 o 
   2   3   0      295.31      272.65      2.58 o 
   3   3   0      885.49      924.68      8.81 o 
   4   3   0      529.90      572.60      3.75 o 
   5   3   0      247.98      245.43      2.82 o 
   6   3   0        0.80        0.55      1.43 o 
   7   3   0        9.97       10.43      1.58 o 
   8   3   0      361.14      370.79      3.22 o 
   9   3   0      120.76      117.61      2.67 o 
  10   3   0        6.44        7.76      1.84 o 
  11   3   0       49.01       52.44      2.42 o 
  12   3   0      251.55      263.05      4.79 o 
  13   3   0       89.01       89.67      3.52 o 
  14   3   0       29.28       30.72      3.78 o 
  15   3   0       18.60       26.00      3.83 o 
   0   4   0     1551.75     1561.41      9.76 o 
   1   4   0       46.24       47.14      1.49 o 
   2   4   0       92.40      100.78      1.93 o 
   3   4   0        7.04        9.71      1.34 o 
   4   4   0      119.05       93.80      1.54 o 
   5   4   0      501.49      588.19      4.39 o 
   6   4   0       48.57       50.21      1.55 o 
   7   4   0      148.22      172.46      2.59 o 
   8   4   0       95.47       87.84      2.14 o 
   9   4   0       96.15       78.01      3.10 o 
  10   4   0        0.01       -0.56      2.23 o 
  11   4   0       12.78        9.89      2.54 o 
  12   4   0       18.46       19.86      2.60 o 
  13   4   0       57.15       61.80      3.53 o 
  14   4   0        0.05       -0.07      3.45 o 
  15   4   0       15.09       14.91      3.95 o 
   1   5   0      103.98       93.18      1.76 o 
   2   5   0        1.48        0.89      1.52 o 
   3   5   0      123.63      115.42      2.06 o 
   4   5   0      279.15      266.23      2.84 o 
   5   5   0      553.68      560.41      3.97 o 
   6   5   0      400.55      376.45      4.72 o 
   7   5   0       15.82       19.20      1.51 o 
   8   5   0      844.23      875.09      8.81 o 
   9   5   0       15.60       13.18      2.25 o 
  10   5   0       52.54       56.38      2.70 o 
  11   5   0       37.09       38.81      2.49 o 
  12   5   0       27.52       31.44      2.98 o 
  13   5   0        0.14        3.30      2.64 o 
  14   5   0        0.04        1.64      3.60 o 
   0   6   0      102.90       83.74      3.63 o 
   1   6   0      346.67      329.22      4.30 o 
   2   6   0       76.16       76.09      2.13 o 
   3   6   0        7.23        7.83      1.48 o 
   4   6   0       26.01       27.79      1.75 o 
   5   6   0        0.01       -0.49      1.63 o 
   6   6   0      307.42      289.34      4.15 o 
   7   6   0       34.62       22.21      2.19 o 
   8   6   0      391.34      387.58      7.36 o 
   9   6   0       45.20       48.74      2.03 o 
  10   6   0        0.10        1.49      2.02 o 
  11   6   0        8.58        8.60      3.14 o 
  12   6   0        1.40        2.52      2.96 o 
  13   6   0        0.02       -2.31      2.91 o 
  14   6   0        3.91       -0.11      4.00 o 
   1   7   0       16.29       14.39      1.51 o 
   2   7   0        0.03        0.94      1.54 o 
   3   7   0        3.41        2.80      1.58 o 
   4   7   0        3.24        1.60      1.45 o 
   5   7   0       26.87       35.35      2.44 o 
   6   7   0       76.42       77.35      2.90 o 
   7   7   0       44.99       45.79      2.93 o 
   8   7   0       44.32       41.58      1.80 o 
   9   7   0        0.61        0.21      2.48 o 
  10   7   0        1.83        2.49      2.69 o 
  11   7   0        9.62       11.28      3.09 o 
  12   7   0       40.20       53.16      4.24 o 
  13   7   0        9.63       12.06      3.90 o 
   0   8   0      434.14      465.41     12.83 o 
   1   8   0        9.43        6.14      1.64 o 
   2   8   0        2.97        3.25      1.93 o 
   3   8   0       17.30       16.21      1.98 o 
   4   8   0       32.64       34.07      2.03 o 
   5   8   0      102.33      111.14      3.83 o 
   6   8   0        3.27        1.55      2.89 o 
   7   8   0      370.20      410.60      7.74 o 
   8   8   0        3.30        2.83      2.76 o 
   9   8   0        1.87        1.92      3.48 o 
  10   8   0        3.37        5.73      3.31 o 
  11   8   0        7.83        8.71      2.98 o 
  12   8   0        1.96        1.30      3.94 o 
   1   9   0        2.24        3.11      1.47 o 
   2   9   0        0.02       -0.10      2.36 o 
   3   9   0        0.25        2.04      2.21 o 
   4   9   0        0.03       -1.03      2.03 o 
   5   9   0        0.03       -0.94      2.97 o 
   6   9   0       68.63       67.96      3.99 o 
   7   9   0       18.04       17.38      3.77 o 
   8   9   0        0.40       -2.80      3.58 o 
   9   9   0        0.16       -3.46      3.69 o 
  10   9   0        0.12       -3.88      3.88 o 
  11   9   0        0.49        1.67      3.43 o 
   0  10   0       14.61       17.78      2.78 o 
   1  10   0        0.12       -0.56      1.33 o 
   2  10   0        0.46        3.20      2.22 o 
   3  10   0        1.23        1.86      2.48 o 
   4  10   0        3.95        4.79      2.36 o 
   5  10   0        1.52        2.77      3.99 o 
   6  10   0        0.99        2.88      4.12 o 
   7  10   0        2.05       -1.34      3.98 o 
   8  10   0        0.65        4.34      4.21 o 
   9  10   0        1.08       -0.23      4.30 o 
  10  10   0        1.02        5.05      3.96 o 
   1  11   0        3.88        3.55      3.07 o 
   2  11   0        0.19        1.09      2.51 o 
   3  11   0        7.73        9.99      3.28 o 
   4  11   0       14.98       18.01      3.93 o 
   5  11   0        0.00        0.78      3.89 o 
   6  11   0        3.70        3.05      3.92 o 
   7  11   0        4.83        6.70      3.93 o 
   8  11   0        0.19        2.60      3.93 o 
   0  12   0        9.47       14.03      5.72 o 
   1  12   0        0.03       -0.54      3.78 o 
   2  12   0        0.34       -2.08      3.57 o 
   3  12   0        0.11       -3.01      4.00 o 
   4  12   0        1.03        5.24      3.99 o 
   5  12   0        1.22        2.56      4.56 o 
 -16   1   1       12.77       13.69      3.41 o 
 -15   1   1       24.23       31.55      3.67 o 
 -14   1   1       25.72       21.23      3.44 o 
 -13   1   1       13.42       19.54      3.30 o 
 -12   1   1       61.38       67.76      2.87 o 
 -11   1   1      128.16      114.22      2.66 o 
 -10   1   1        0.28        0.29      1.63 o 
  -9   1   1        1.81       -0.15      1.21 o 
  -8   1   1      684.16      605.22      5.19 o 
  -7   1   1        7.95        8.54      1.26 o 
  -6   1   1       22.62       15.50      1.18 o 
  -5   1   1       60.04       61.71      1.61 o 
  -4   1   1      173.64      241.86      3.47 o 
  -3   1   1      159.38      225.74      2.38 o 
  -2   1   1      238.48      355.77      4.37 o 
   2   1   1       60.69       77.01      1.29 o 
   3   1   1      141.37      162.69      1.78 o 
   4   1   1      840.87      744.29      6.18 o 
   5   1   1      845.96      790.98      6.06 o 
   6   1   1        4.28        3.09      1.35 o 
   7   1   1      591.69      628.17      4.19 o 
   8   1   1      123.49       98.77      1.54 o 
   9   1   1      133.71      121.95      2.02 o 
  10   1   1        0.01        1.43      1.60 o 
  11   1   1      330.18      312.55      4.58 o 
  12   1   1       61.66       66.06      2.37 o 
  13   1   1        0.21        0.30      3.09 o 
  14   1   1       11.40       14.43      3.31 o 
  15   1   1       44.14       56.79      4.13 o 
 -16   2   1        0.22       -3.56      3.57 o 
 -15   2   1        3.04        5.96      3.42 o 
 -14   2   1        0.13        4.19      3.35 o 
 -13   2   1       45.25       51.07      3.04 o 
 -12   2   1       10.40       10.61      2.63 o 
 -11   2   1        0.66        1.12      1.75 o 
 -10   2   1      114.92      111.51      2.58 o 
  -9   2   1      271.31      277.84      2.73 o 
  -8   2   1      763.34      797.92      5.11 o 
  -7   2   1      184.12      212.67      2.51 o 
  -6   2   1      260.97      272.13      2.23 o 
  -5   2   1      234.35      211.03      2.17 o 
  -4   2   1        8.51        8.01      1.51 o 
  -3   2   1       97.31      102.18      1.64 o 
  -2   2   1    19407.03    20251.38    119.91 o 
  -1   2   1     8777.58     9279.30     30.25 o 
   0   2   1     2356.57     2472.61      8.02 o 
   1   2   1      144.65      151.97      2.57 o 
   2   2   1        0.77        0.60      1.39 o 
   3   2   1       88.27       84.72      1.98 o 
   4   2   1       28.66       39.41      1.51 o 
   5   2   1     3288.53     3802.70     15.74 o 
   6   2   1      862.16      993.27      8.00 o 
   7   2   1       87.09      106.37      1.69 o 
   8   2   1       11.68       13.80      1.27 o 
   9   2   1       16.55       18.68      1.61 o 
  10   2   1        0.03        0.61      1.41 o 
  11   2   1        0.45        0.29      1.49 o 
  12   2   1        1.69        4.12      1.89 o 
  13   2   1        0.84        0.43      3.15 o 
  14   2   1        9.45        8.44      3.34 o 
  15   2   1        0.41        1.20      3.57 o 
 -16   3   1        3.79        7.49      3.72 o 
 -15   3   1       38.44       40.01      4.01 o 
 -14   3   1       21.73       15.38      3.61 o 
 -13   3   1       39.18       47.51      2.99 o 
 -12   3   1      117.52      115.26      3.47 o 
 -11   3   1       56.80       56.19      1.56 o 
 -10   3   1      390.75      398.82      3.98 o 
  -9   3   1      836.33      798.19      5.03 o 
  -8   3   1       33.42       24.15      1.66 o 
  -7   3   1       15.21        9.42      1.49 o 
  -6   3   1      134.64      123.14      1.97 o 
  -5   3   1      911.76      948.03      6.82 o 
  -4   3   1      210.62      185.05      1.86 o 
  -3   3   1     2033.28     2277.71      5.65 o 
  -2   3   1     5712.04     5881.26     30.34 o 
  -1   3   1        8.11       13.39      1.60 o 
   0   3   1       72.76       70.80      1.57 o 
   1   3   1       55.79       88.54      1.58 o 
   2   3   1      946.37     1009.73      8.09 o 
   3   3   1        0.09        1.06      1.57 o 
   4   3   1        0.55        2.28      1.39 o 
   5   3   1      581.36      526.80      4.40 o 
   6   3   1       61.73       62.38      1.76 o 
   7   3   1        8.14        7.15      1.61 o 
   8   3   1       63.31       50.15      1.80 o 
   9   3   1       67.33       60.39      1.89 o 
  10   3   1        7.11        4.53      1.73 o 
  11   3   1        0.32       -0.03      2.05 o 
  12   3   1       26.61       21.87      2.91 o 
  13   3   1       15.85       19.06      3.00 o 
  14   3   1       30.42       29.80      3.70 o 
  15   3   1        1.05        0.61      4.31 o 
 -15   4   1        0.80       -2.53      3.63 o 
 -14   4   1        0.06        2.52      3.44 o 
 -13   4   1        3.36        3.68      2.88 o 
 -12   4   1       26.66       31.28      1.74 o 
 -11   4   1        0.67       -0.62      1.79 o 
 -10   4   1      282.37      286.90      3.67 o 
  -9   4   1        0.53        0.55      1.93 o 
  -8   4   1      133.76      131.24      2.07 o 
  -7   4   1      345.64      349.17      3.03 o 
  -6   4   1       42.72       24.29      1.51 o 
  -5   4   1       11.40       26.98      1.17 o 
  -4   4   1       56.01       30.85      1.34 o 
  -3   4   1     3614.69     3814.32     36.12 o 
  -2   4   1      295.18      276.12      2.63 o 
  -1   4   1      996.77     1029.12      4.65 o 
   0   4   1     1425.45     1457.34     10.00 o 
   1   4   1        2.09        4.21      1.24 o 
   2   4   1        8.13        6.93      1.43 o 
   3   4   1      665.37      616.09      3.70 o 
   4   4   1      136.16      119.89      2.39 o 
   5   4   1       40.04       46.90      1.63 o 
   6   4   1       30.83       26.89      1.51 o 
   7   4   1      326.66      317.50      3.68 o 
   8   4   1       34.78       31.91      2.02 o 
   9   4   1       72.83       62.32      2.62 o 
  10   4   1      183.14      185.55      3.44 o 
  11   4   1      108.39       98.55      2.81 o 
  12   4   1       29.31       33.08      3.22 o 
  13   4   1        4.77        5.49      2.98 o 
  14   4   1        3.08        6.80      3.46 o 
 -15   5   1        4.26        1.19      3.97 o 
 -14   5   1        0.03        0.71      3.71 o 
 -13   5   1       11.94        8.32      2.83 o 
 -12   5   1        3.56        3.54      2.14 o 
 -11   5   1        1.89       -1.27      1.96 o 
 -10   5   1      149.42      148.07      3.08 o 
  -9   5   1      208.38      208.56      3.10 o 
  -8   5   1       10.94        7.27      1.90 o 
  -7   5   1       19.28       21.20      1.45 o 
  -6   5   1       62.68       64.64      1.41 o 
  -5   5   1      118.40      114.95      2.07 o 
  -4   5   1       41.28       34.36      1.61 o 
  -3   5   1      766.59      866.36      9.20 o 
  -2   5   1      206.39      226.77      2.55 o 
  -1   5   1       17.39       23.67      1.83 o 
   0   5   1      257.17      249.81      2.60 o 
   1   5   1        4.57        0.91      1.39 o 
   2   5   1       21.93       24.04      1.04 o 
   3   5   1      136.67      144.30      1.96 o 
   4   5   1      103.96       92.97      1.80 o 
   5   5   1        1.73        2.94      1.58 o 
   6   5   1       12.14       13.04      1.58 o 
   7   5   1       16.15       12.20      1.89 o 
   8   5   1       41.33       46.65      1.78 o 
   9   5   1        1.71       -0.34      1.68 o 
  10   5   1        4.50        0.57      1.93 o 
  11   5   1       89.26       77.48      2.95 o 
  12   5   1       18.27       18.39      2.71 o 
  13   5   1       28.94       31.42      3.27 o 
  14   5   1        1.96        0.54      4.38 o 
 -14   6   1        3.52        8.55      3.62 o 
 -13   6   1       84.85       83.44      3.89 o 
 -12   6   1        2.88        3.42      2.45 o 
 -11   6   1       16.90       14.71      2.25 o 
 -10   6   1       13.46       10.22      2.06 o 
  -9   6   1      275.60      271.83      3.70 o 
  -8   6   1      211.08      193.69      3.47 o 
  -7   6   1      133.69      127.25      2.26 o 
  -6   6   1      224.28      233.21      2.71 o 
  -5   6   1       84.48       77.02      2.18 o 
  -4   6   1      254.08      221.54      2.71 o 
  -3   6   1      314.93      322.08      2.96 o 
  -2   6   1      954.78     1030.70      8.44 o 
  -1   6   1     1147.52     1182.73      9.38 o 
   0   6   1     1145.13     1259.85     13.59 o 
   1   6   1        0.44        2.61      1.62 o 
   2   6   1       49.77       39.83      1.99 o 
   3   6   1      282.03      271.15      3.04 o 
   4   6   1      187.19      183.18      3.21 o 
   5   6   1       81.61       84.90      1.81 o 
   6   6   1      190.48      182.89      2.77 o 
   7   6   1      108.27      103.92      3.07 o 
   8   6   1       21.48       21.36      2.34 o 
   9   6   1       19.98       17.85      2.37 o 
  10   6   1       19.52       20.93      2.42 o 
  11   6   1       16.07       21.51      3.35 o 
  12   6   1       22.19       26.18      2.98 o 
  13   6   1        3.70        5.14      3.30 o 
 -13   7   1        1.05       -0.62      3.57 o 
 -12   7   1        7.90       13.97      2.55 o 
 -11   7   1        0.59       -0.08      2.02 o 
 -10   7   1       18.40       18.49      1.95 o 
  -9   7   1       14.77       11.91      1.51 o 
  -8   7   1       48.21       50.88      2.86 o 
  -7   7   1       42.97       48.71      2.62 o 
  -6   7   1        5.12        4.02      2.03 o 
  -5   7   1       69.27       75.88      2.08 o 
  -4   7   1        0.43        0.98      1.57 o 
  -3   7   1        2.82        0.77      1.55 o 
  -2   7   1       19.36       18.77      1.81 o 
  -1   7   1       23.02       18.50      1.74 o 
   0   7   1       37.50       43.59      1.86 o 
   1   7   1        2.14       -0.63      1.55 o 
   2   7   1       58.10       56.47      2.02 o 
   3   7   1        3.86        3.55      1.95 o 
   4   7   1       71.24       67.89      2.90 o 
   5   7   1        1.40        0.66      2.59 o 
   6   7   1       94.02       84.37      2.93 o 
   7   7   1      187.20      189.76      3.84 o 
   8   7   1        0.08       -0.01      1.95 o 
   9   7   1        4.10        7.80      2.45 o 
  10   7   1        0.81       -0.13      2.87 o 
  11   7   1       40.83       49.42      3.85 o 
  12   7   1        0.45       -2.72      3.41 o 
 -12   8   1        0.28        1.05      3.21 o 
 -11   8   1        0.68       -0.25      2.69 o 
 -10   8   1        7.09       10.14      3.10 o 
  -9   8   1       18.15       18.23      3.18 o 
  -8   8   1       69.70       61.84      2.88 o 
  -7   8   1      189.36      184.97      3.93 o 
  -6   8   1       54.52       61.04      2.72 o 
  -5   8   1        2.38        2.83      1.96 o 
  -4   8   1       46.20       41.25      2.25 o 
  -3   8   1       32.24       35.73      2.36 o 
  -2   8   1        5.29        5.43      1.90 o 
  -1   8   1      163.23      151.83      3.06 o 
   0   8   1        0.04        1.18      1.96 o 
   1   8   1       23.71       29.58      1.97 o 
   2   8   1       44.08       46.25      2.08 o 
   3   8   1      116.15      112.65      3.30 o 
   4   8   1       29.79       27.35      2.78 o 
   5   8   1        2.93        0.87      2.95 o 
   6   8   1      299.93      311.61      8.53 o 
   7   8   1       31.26       32.29      3.33 o 
   8   8   1        0.60        2.53      2.91 o 
   9   8   1       14.00       13.19      3.65 o 
  10   8   1       27.50       30.52      3.32 o 
  11   8   1        2.99        4.41      3.34 o 
  12   8   1       10.98       12.10      4.32 o 
 -11   9   1        6.93       10.62      3.15 o 
 -10   9   1        1.62       -0.64      3.32 o 
  -9   9   1        2.02        0.50      3.13 o 
  -8   9   1        1.20        3.39      3.06 o 
  -7   9   1        0.01        0.28      3.08 o 
  -6   9   1        0.18       -1.67      3.21 o 
  -5   9   1       45.94       47.23      2.53 o 
  -4   9   1        1.10        2.47      2.02 o 
  -3   9   1       28.94       25.74      2.37 o 
  -2   9   1        3.35        3.87      2.10 o 
  -1   9   1       40.29       34.04      1.92 o 
   0   9   1       23.36       20.87      2.62 o 
   1   9   1        4.17        5.51      2.92 o 
   2   9   1       39.68       41.75      2.50 o 
   3   9   1        6.54        7.43      1.58 o 
   4   9   1      112.09      116.07      4.23 o 
   5   9   1       27.68       30.26      3.73 o 
   6   9   1       40.90       41.95      3.84 o 
   7   9   1       14.77       16.93      3.88 o 
   8   9   1        5.33       10.59      4.08 o 
   9   9   1        3.54        4.27      4.26 o 
  10   9   1        0.03        3.39      3.59 o 
 -10  10   1        2.14        4.78      3.47 o 
  -9  10   1        2.16        4.22      3.46 o 
  -8  10   1        7.04        4.33      3.36 o 
  -7  10   1        4.93        6.12      3.77 o 
  -6  10   1        0.48        1.79      3.75 o 
  -5  10   1        8.41       11.62      2.58 o 
  -4  10   1        2.19        5.76      2.59 o 
  -3  10   1        0.08       -0.73      2.47 o 
  -2  10   1       13.82       15.54      2.23 o 
  -1  10   1        9.21        6.69      1.62 o 
   0  10   1        0.42       -1.66      2.01 o 
   1  10   1        6.19        7.58      3.19 o 
   2  10   1        0.60       -0.53      2.39 o 
   3  10   1       34.93       29.62      3.08 o 
   4  10   1        0.12        1.00      4.25 o 
   5  10   1      194.69      221.63      6.25 o 
   6  10   1        0.32        0.33      4.14 o 
   7  10   1        7.00        6.98      4.46 o 
   8  10   1        3.12        3.31      4.01 o 
   9  10   1        0.66       -1.70      4.12 o 
  -8  11   1       19.01       20.84      4.26 o 
  -7  11   1        0.45        1.58      3.88 o 
  -6  11   1       10.00        8.81      3.52 o 
  -5  11   1       11.85       18.98      3.48 o 
  -4  11   1        0.70        0.67      3.36 o 
  -3  11   1        0.37        3.10      2.75 o 
  -2  11   1       31.16       30.94      2.95 o 
  -1  11   1        0.74        1.08      3.15 o 
   0  11   1        0.89        1.48      3.35 o 
   1  11   1        7.29        8.82      3.66 o 
   2  11   1       10.96       15.72      3.90 o 
   3  11   1        0.40        7.00      4.18 o 
   4  11   1        1.04        0.26      4.24 o 
   5  11   1       16.98       17.70      4.58 o 
   6  11   1        4.48        8.64      4.22 o 
   7  11   1        1.84       -3.69      4.77 o 
  -5  12   1        0.38        4.81      3.91 o 
  -4  12   1        6.05        9.93      3.97 o 
  -3  12   1        3.21        2.53      3.91 o 
  -2  12   1        0.37       -2.22      4.32 o 
  -1  12   1        0.15       -1.79      3.30 o 
   0  12   1        0.32        2.05      3.67 o 
   1  12   1        0.03       -3.65      3.65 o 
   2  12   1        1.17        4.94      3.71 o 
   3  12   1        7.70       11.99      4.67 o 
   4  12   1        3.90        7.69      4.62 o 
 -16   0   2        2.45       -1.13      4.57 o 
 -15   0   2       65.41       58.08      4.89 o 
 -14   0   2       98.80      110.93      5.50 o 
 -13   0   2        0.02       -0.10      3.49 o 
 -12   0   2      112.27       98.76      4.60 o 
 -11   0   2      233.18      255.73      4.30 o 
 -10   0   2      983.10     1058.99      8.33 o 
  -9   0   2        4.72       -1.25      2.32 o 
  -8   0   2     1680.76     1786.21     11.31 o 
  -7   0   2     2467.03     2484.57     41.42 o 
  -6   0   2       13.94        9.48      2.07 o 
  -5   0   2        1.79        4.45      1.34 o 
  -4   0   2      599.41      480.07      3.08 o 
  -3   0   2    10876.79    11958.80     54.00 o 
  -2   0   2     4782.48     5240.77     29.54 o 
  -1   0   2    13165.57    13388.08     96.86 o 
   0   0   2     3200.55     3464.73     27.85 o 
   1   0   2     2490.97     2681.48     21.53 o 
   2   0   2      883.05      976.08     12.17 o 
   3   0   2     1829.65     1944.75     13.33 o 
   4   0   2     1398.28     1458.40     14.68 o 
   5   0   2      688.63      678.67     10.65 o 
   6   0   2      931.71      936.64      6.85 o 
   7   0   2      423.32      386.80      4.65 o 
   8   0   2      331.32      344.69      4.74 o 
   9   0   2       16.07       14.85      2.61 o 
  10   0   2       64.35       53.35      2.81 o 
  11   0   2        3.61        3.55      2.59 o 
  12   0   2        8.29       10.03      3.18 o 
  13   0   2        9.54       12.55      4.26 o 
  14   0   2        0.55        2.31      4.57 o 
 -16   1   2       34.65       43.81      3.55 o 
 -15   1   2       17.20       12.72      3.12 o 
 -14   1   2       17.86       20.18      3.25 o 
 -13   1   2       15.53       14.38      2.84 o 
 -12   1   2      216.08      232.53      3.96 o 
 -11   1   2      183.85      197.61      3.34 o 
 -10   1   2      106.39      107.68      2.37 o 
  -9   1   2        1.68        6.55      1.65 o 
  -8   1   2       16.51       18.79      1.66 o 
  -7   1   2        8.80        9.68      1.10 o 
  -6   1   2       62.04       71.39      1.59 o 
  -5   1   2      678.67      749.18      6.50 o 
  -4   1   2     4700.72     4926.27     24.91 o 
  -3   1   2      914.10      878.43      4.63 o 
  -2   1   2     5587.33     5877.70     21.28 o 
  -1   1   2     4582.42     4900.35     20.54 o 
   0   1   2      606.52      727.31      3.25 o 
   1   1   2      457.07      455.88      2.57 o 
   2   1   2      247.01      266.91      2.51 o 
   3   1   2      476.19      522.53      4.37 o 
   4   1   2      371.60      461.88      3.85 o 
   5   1   2      968.59     1057.09     11.54 o 
   6   1   2      267.50      320.06      2.48 o 
   7   1   2      213.52      212.66      3.24 o 
   8   1   2       31.82       30.78      1.47 o 
   9   1   2      230.56      220.29      2.82 o 
  10   1   2      100.22      116.35      2.42 o 
  11   1   2      330.42      302.11      4.21 o 
  12   1   2        2.13       -3.01      3.01 o 
  13   1   2       20.92       19.78      3.35 o 
  14   1   2        5.29        7.23      3.42 o 
 -16   2   2        0.55        0.51      3.88 o 
 -15   2   2       29.72       37.62      3.87 o 
 -14   2   2        0.24        1.10      3.30 o 
 -13   2   2       11.42       12.04      2.78 o 
 -12   2   2       12.74        7.99      2.51 o 
 -11   2   2       20.91       20.97      1.69 o 
 -10   2   2      340.92      313.30      3.89 o 
  -9   2   2        3.14        3.09      1.31 o 
  -8   2   2       74.03       61.99      1.54 o 
  -7   2   2      137.60      111.31      1.56 o 
  -6   2   2       30.25       30.58      1.12 o 
  -5   2   2        0.90        3.11      1.02 o 
  -4   2   2     3676.74     3626.61     14.69 o 
  -3   2   2    10859.31    11362.29     22.47 o 
  -2   2   2    13455.76    13926.26     64.85 o 
  -1   2   2     4077.08     4378.37     13.90 o 
   0   2   2      872.88      844.01      4.42 o 
   1   2   2     1385.48     1459.23     10.22 o 
   2   2   2     1832.26     1805.68      7.13 o 
   3   2   2       12.63       11.16      1.05 o 
   4   2   2      418.87      412.72      4.65 o 
   5   2   2      394.12      475.37      4.37 o 
   6   2   2      495.46      461.82      6.33 o 
   7   2   2        1.04        2.12      0.94 o 
   8   2   2        0.79        0.64      1.46 o 
   9   2   2     1049.81     1044.77     10.99 o 
  10   2   2       66.15       61.64      2.21 o 
  11   2   2      108.69      102.36      2.70 o 
  12   2   2       27.08       28.35      3.23 o 
  13   2   2       23.82       26.39      3.42 o 
  14   2   2        0.55        2.20      4.06 o 
 -16   3   2        0.07        0.19      4.00 o 
 -15   3   2       58.26       60.34      4.32 o 
 -14   3   2        5.51        0.62      3.40 o 
 -13   3   2       22.85       30.52      2.19 o 
 -12   3   2        6.47        2.88      2.06 o 
 -11   3   2      230.24      230.10      4.36 o 
 -10   3   2      110.35      102.49      2.76 o 
  -9   3   2      371.34      345.28      2.62 o 
  -8   3   2        1.21        0.55      1.09 o 
  -7   3   2        9.49       10.61      1.10 o 
  -6   3   2      371.50      354.31      3.08 o 
  -5   3   2       17.73       20.08      1.13 o 
  -4   3   2       59.40       75.71      1.43 o 
  -3   3   2       59.43       88.72      1.41 o 
  -2   3   2       39.87       15.90      1.19 o 
  -1   3   2      238.58      221.43      1.96 o 
   0   3   2      402.34      395.58      2.31 o 
   1   3   2     1060.54     1116.54      6.07 o 
   2   3   2      274.47      270.49      3.12 o 
   3   3   2      488.21      487.44      3.53 o 
   4   3   2     2815.74     2958.30     10.81 o 
   5   3   2      610.21      564.75      5.62 o 
   6   3   2        4.84       11.08      1.44 o 
   7   3   2       71.14       83.25      1.92 o 
   8   3   2      278.98      288.82      3.64 o 
   9   3   2       22.51       21.89      1.63 o 
  10   3   2        2.80        5.74      2.05 o 
  11   3   2        0.25        1.46      2.09 o 
  12   3   2       93.76       95.11      3.53 o 
  13   3   2        0.03       -1.36      3.22 o 
  14   3   2       18.23       22.61      4.38 o 
 -16   4   2       10.07        7.13      4.39 o 
 -15   4   2       34.32       37.44      4.15 o 
 -14   4   2        1.51        2.09      3.54 o 
 -13   4   2       40.12       37.46      2.86 o 
 -12   4   2        1.03        1.85      0.98 o 
 -11   4   2       67.96       65.10      1.96 o 
 -10   4   2      181.51      166.42      2.49 o 
  -9   4   2       24.34       25.21      1.51 o 
  -8   4   2       58.35       46.32      1.41 o 
  -7   4   2        4.24        3.90      1.22 o 
  -6   4   2      505.47      461.16      5.01 o 
  -5   4   2        8.35        8.33      1.33 o 
  -4   4   2       82.22       68.52      1.71 o 
  -3   4   2        3.21        0.75      1.25 o 
  -2   4   2      969.86     1052.55      4.04 o 
  -1   4   2      111.93      110.68      1.73 o 
   0   4   2       16.03       16.50      1.30 o 
   1   4   2       36.34       36.31      1.26 o 
   2   4   2       13.83       13.13      1.30 o 
   3   4   2     3715.21     4124.43     20.93 o 
   4   4   2      807.41      980.94      7.62 o 
   5   4   2      229.50      246.55      2.33 o 
   6   4   2       47.02       43.46      1.46 o 
   7   4   2        1.49       -0.20      1.47 o 
   8   4   2        6.46        5.07      1.67 o 
   9   4   2        7.79       10.56      2.10 o 
  10   4   2        2.12        4.73      1.77 o 
  11   4   2       12.47       11.53      2.27 o 
  12   4   2        1.31        2.87      2.75 o 
  13   4   2        0.32        0.18      3.55 o 
  14   4   2        7.35        4.50      4.26 o 
 -15   5   2       26.41       33.38      4.16 o 
 -14   5   2        0.18        1.68      3.04 o 
 -13   5   2       44.64       54.19      2.99 o 
 -12   5   2        0.15       -0.29      1.70 o 
 -11   5   2      108.13      102.41      2.35 o 
 -10   5   2       17.84       19.73      1.99 o 
  -9   5   2        3.18        1.08      1.62 o 
  -8   5   2      265.58      263.70      2.62 o 
  -7   5   2       23.82       20.64      1.33 o 
  -6   5   2      204.28      223.13      2.92 o 
  -5   5   2      118.61      126.21      2.16 o 
  -4   5   2      803.12      868.60      8.82 o 
  -3   5   2     1493.07     1381.69      8.77 o 
  -2   5   2       78.01       49.08      1.70 o 
  -1   5   2       19.70       22.17      1.71 o 
   0   5   2       30.61       32.49      1.67 o 
   1   5   2      579.56      577.66      5.67 o 
   2   5   2       68.35       70.31      1.65 o 
   3   5   2       17.77       20.25      1.50 o 
   4   5   2       24.13       17.72      1.75 o 
   5   5   2      175.62      166.32      2.33 o 
   6   5   2        1.76        0.87      1.63 o 
   7   5   2       63.53       63.78      2.08 o 
   8   5   2      124.58      130.48      2.54 o 
   9   5   2       90.63       90.97      3.04 o 
  10   5   2       98.33      105.95      3.28 o 
  11   5   2       29.26       33.28      2.58 o 
  12   5   2       49.50       52.97      3.47 o 
  13   5   2        0.42        0.72      3.70 o 
 -14   6   2       16.02       16.50      4.37 o 
 -13   6   2        0.33       -0.15      2.57 o 
 -12   6   2       30.88       31.86      2.29 o 
 -11   6   2        4.82        6.22      1.82 o 
 -10   6   2       69.00       74.51      2.23 o 
  -9   6   2      554.10      572.01      9.21 o 
  -8   6   2      282.65      290.96      4.04 o 
  -7   6   2      151.32      147.75      2.64 o 
  -6   6   2        1.42        2.98      1.73 o 
  -5   6   2       47.96       45.66      2.01 o 
  -4   6   2        2.34        3.05      1.68 o 
  -3   6   2       16.46       18.95      1.40 o 
  -2   6   2        9.93        8.13      1.61 o 
  -1   6   2      225.84      204.32      2.95 o 
   0   6   2       67.41       68.28      2.00 o 
   1   6   2        1.94        4.16      1.68 o 
   2   6   2        1.74        0.44      1.47 o 
   3   6   2      181.54      176.22      2.23 o 
   4   6   2       15.37       10.98      1.69 o 
   5   6   2       67.19       65.84      2.57 o 
   6   6   2      107.31      105.80      2.76 o 
   7   6   2       32.81       33.26      2.44 o 
   8   6   2        3.88        1.41      2.06 o 
   9   6   2        1.25        3.60      2.27 o 
  10   6   2        0.00       -0.20      3.02 o 
  11   6   2        1.30        1.19      3.10 o 
  12   6   2        5.64        3.90      3.96 o 
  13   6   2       15.72       26.13      4.49 o 
 -14   7   2        2.97        3.71      4.37 o 
 -13   7   2        1.67       -0.20      3.32 o 
 -12   7   2       10.16       11.48      2.62 o 
 -11   7   2        2.84        1.90      1.89 o 
 -10   7   2        0.80        0.38      1.86 o 
  -9   7   2       65.79       62.22      3.37 o 
  -8   7   2       12.76       11.36      2.72 o 
  -7   7   2        0.01        1.84      2.48 o 
  -6   7   2        0.01        2.22      2.35 o 
  -5   7   2      183.09      190.01      3.09 o 
  -4   7   2       49.84       38.15      1.54 o 
  -3   7   2       88.61       81.52      1.88 o 
  -2   7   2       93.68       99.13      2.14 o 
  -1   7   2       18.22       16.70      1.77 o 
   0   7   2        7.63        6.36      1.59 o 
   1   7   2        5.76        8.49      1.87 o 
   2   7   2      258.89      270.62      3.97 o 
   3   7   2       35.06       30.50      1.99 o 
   4   7   2      310.01      306.76      4.10 o 
   5   7   2       24.25       25.77      2.35 o 
   6   7   2       39.47       39.64      2.66 o 
   7   7   2        4.90        2.20      2.56 o 
   8   7   2       29.01       31.59      2.36 o 
   9   7   2       11.30       12.44      2.81 o 
  10   7   2        0.78        2.41      3.11 o 
  11   7   2       36.42       39.65      4.38 o 
  12   7   2        0.01        2.95      4.28 o 
 -13   8   2        1.39        0.56      3.31 o 
 -12   8   2        0.42        2.25      2.89 o 
 -11   8   2       13.58       11.27      2.78 o 
 -10   8   2        4.58        6.50      2.90 o 
  -9   8   2        1.86        1.32      2.92 o 
  -8   8   2        0.23        2.03      2.75 o 
  -7   8   2       85.14       95.81      3.55 o 
  -6   8   2       26.57       24.60      2.67 o 
  -5   8   2        4.74        4.26      1.33 o 
  -4   8   2        6.35        6.34      1.69 o 
  -3   8   2      144.67      139.50      2.96 o 
  -2   8   2        0.90        2.49      2.25 o 
  -1   8   2       33.67       32.11      2.40 o 
   0   8   2       97.95       98.89      2.65 o 
   1   8   2        0.29       -0.56      2.13 o 
   2   8   2       21.24       15.94      1.81 o 
   3   8   2       69.50       71.12      3.02 o 
   4   8   2      140.62      157.09      3.91 o 
   5   8   2      122.13      126.36      3.43 o 
   6   8   2       39.94       45.17      2.49 o 
   7   8   2        3.33        2.09      3.42 o 
   8   8   2        0.96        1.35      3.51 o 
   9   8   2        2.42        6.61      3.09 o 
  10   8   2        6.29        7.92      3.79 o 
  11   8   2        0.06        2.42      4.18 o 
 -12   9   2        0.30        2.45      3.61 o 
 -11   9   2        2.70        4.41      3.21 o 
 -10   9   2        5.18        7.52      3.14 o 
  -9   9   2        0.05        0.82      2.90 o 
  -8   9   2       25.73       30.32      3.19 o 
  -7   9   2        0.34       -1.83      2.79 o 
  -6   9   2        4.36        4.24      2.53 o 
  -5   9   2        4.38       10.05      1.62 o 
  -4   9   2       37.17       31.52      2.27 o 
  -3   9   2        5.86        6.01      2.13 o 
  -2   9   2        4.21        5.01      1.01 o 
  -1   9   2       13.23       16.69      2.39 o 
   0   9   2        7.96        7.36      2.51 o 
   1   9   2        7.46       12.13      2.87 o 
   2   9   2        1.79        5.38      1.32 o 
   3   9   2       19.91       19.50      2.95 o 
   4   9   2       30.02       25.72      3.35 o 
   5   9   2       17.55       20.10      3.82 o 
   6   9   2        9.68       10.28      4.51 o 
   7   9   2        1.31       -1.25      3.72 o 
   8   9   2        0.01        2.38      3.78 o 
   9   9   2        1.10        1.08      3.94 o 
  10   9   2        8.34        6.80      3.90 o 
 -10  10   2        6.06       11.16      4.08 o 
  -9  10   2        1.91        4.14      3.10 o 
  -8  10   2        8.91       10.56      3.03 o 
  -7  10   2        0.04        4.71      3.10 o 
  -6  10   2       17.53       18.72      2.82 o 
  -5  10   2        7.54        7.48      2.92 o 
  -4  10   2        0.04        0.41      2.81 o 
  -3  10   2       13.38       16.38      3.10 o 
  -2  10   2        0.41       -2.33      2.69 o 
  -1  10   2        0.06        2.63      2.53 o 
   0  10   2        0.01        0.28      2.66 o 
   1  10   2       34.14       43.03      3.90 o 
   2  10   2       22.17       18.41      2.53 o 
   3  10   2        8.02       14.70      3.73 o 
   4  10   2       25.89       35.51      4.62 o 
   5  10   2       39.44       45.27      4.76 o 
   6  10   2        0.39       -2.35      4.35 o 
   7  10   2        6.34        3.80      4.01 o 
   8  10   2        5.37        8.57      4.19 o 
  -8  11   2        3.45       -0.83      3.74 o 
  -7  11   2        3.55        4.82      3.55 o 
  -6  11   2        1.48       -2.18      3.33 o 
  -5  11   2        1.56        1.35      2.94 o 
  -4  11   2        7.34        6.02      2.98 o 
  -3  11   2        0.78       -0.17      3.05 o 
  -2  11   2        0.46        2.34      2.91 o 
  -1  11   2        1.81        1.55      3.41 o 
   0  11   2        0.79       -1.33      3.54 o 
   1  11   2        7.33        4.38      3.76 o 
   2  11   2        0.21        2.53      3.81 o 
   3  11   2        1.55       -0.94      4.44 o 
   4  11   2        0.68       -2.73      4.44 o 
   5  11   2        6.41        7.79      4.31 o 
   6  11   2        1.18       -4.58      4.65 o 
  -5  12   2        0.25       -0.25      3.85 o 
  -4  12   2        9.18        9.63      4.17 o 
  -3  12   2        1.75        3.82      3.95 o 
  -2  12   2        2.89        6.54      3.61 o 
  -1  12   2        0.06       -3.63      3.63 o 
   0  12   2        0.00       -2.54      3.41 o 
   1  12   2        0.82       -0.73      3.95 o 
   2  12   2        0.43        0.77      4.03 o 
   3  12   2       18.24       27.28      4.88 o 
 -16   1   3       20.26       27.45      4.26 o 
 -15   1   3       10.97        8.84      2.76 o 
 -14   1   3        0.27        0.75      2.70 o 
 -13   1   3        0.16       -1.55      2.71 o 
 -12   1   3      124.80      124.09      3.42 o 
 -11   1   3       28.44       21.03      2.18 o 
 -10   1   3      104.90      110.80      2.35 o 
  -9   1   3       17.18        9.00      0.71 o 
  -8   1   3      107.66       71.62      1.56 o 
  -7   1   3        1.11        0.58      0.74 o 
  -6   1   3      228.94      231.89      2.03 o 
  -5   1   3      269.05      272.88      1.84 o 
  -4   1   3       20.10       30.71      0.87 o 
  -3   1   3     2440.86     2355.50     12.54 o 
  -2   1   3       36.94       66.14      1.45 o 
  -1   1   3      676.49      667.59      5.63 o 
   0   1   3       55.41       62.16      1.28 o 
   1   1   3     3643.98     3851.82     15.79 o 
   2   1   3      415.63      423.45      2.45 o 
   3   1   3       17.97       23.84      1.38 o 
   4   1   3     1799.90     1947.86     17.23 o 
   5   1   3      346.78      319.34      2.30 o 
   6   1   3       53.31       43.88      1.32 o 
   7   1   3       96.67       84.37      1.64 o 
   8   1   3      485.17      466.82      9.47 o 
   9   1   3       81.84       79.51      2.11 o 
  10   1   3       16.02       17.20      1.96 o 
  11   1   3       94.37       95.64      2.85 o 
  12   1   3       55.58       55.83      3.57 o 
  13   1   3        3.94        1.35      3.80 o 
  14   1   3       10.99       11.06      5.22 o 
 -16   2   3        5.02        5.69      3.90 o 
 -15   2   3       13.88       11.56      3.38 o 
 -14   2   3       18.01       13.63      3.23 o 
 -13   2   3      182.67      185.36      3.89 o 
 -12   2   3       40.14       44.83      2.77 o 
 -11   2   3       42.92       42.31      2.23 o 
 -10   2   3      170.37      177.15      3.01 o 
  -9   2   3       11.64       10.04      1.19 o 
  -8   2   3      420.10      408.16      4.01 o 
  -7   2   3        5.44       11.45      1.03 o 
  -6   2   3     1038.71     1079.09      6.55 o 
  -5   2   3       13.14       14.05      0.87 o 
  -4   2   3      109.30      102.36      1.38 o 
  -3   2   3     3363.64     3586.72     13.72 o 
  -2   2   3      327.98      448.76      3.06 o 
  -1   2   3     1738.64     1670.82      8.42 o 
   0   2   3      176.86      147.13      1.40 o 
   1   2   3       50.95       63.11      1.57 o 
   2   2   3      991.68     1193.57      6.60 o 
   3   2   3       50.32       40.62      1.69 o 
   4   2   3      308.54      326.91      3.27 o 
   5   2   3       20.39       17.93      1.10 o 
   6   2   3      239.82      242.38      3.20 o 
   7   2   3        1.67        1.18      1.01 o 
   8   2   3      290.65      294.61      3.29 o 
   9   2   3       37.92       35.42      2.14 o 
  10   2   3        2.13        2.16      1.99 o 
  11   2   3        6.19        5.05      2.28 o 
  12   2   3        0.23        1.11      2.93 o 
  13   2   3       21.62       24.60      4.18 o 
 -16   3   3       10.31       17.89      4.07 o 
 -15   3   3       16.87       16.19      3.72 o 
 -14   3   3        1.67        1.49      2.85 o 
 -13   3   3        1.04       -1.32      1.48 o 
 -12   3   3        0.43        0.68      1.81 o 
 -11   3   3       52.90       48.54      1.89 o 
 -10   3   3       14.41       11.98      1.11 o 
  -9   3   3      101.38       97.94      1.57 o 
  -8   3   3        7.59        8.79      1.06 o 
  -7   3   3       59.00       50.88      1.24 o 
  -6   3   3      263.24      307.47      2.66 o 
  -5   3   3      234.72      196.59      1.84 o 
  -4   3   3      207.84      216.38      2.07 o 
  -3   3   3      231.74      296.89      3.38 o 
  -2   3   3       13.26       19.23      1.00 o 
  -1   3   3       94.00       89.36      1.27 o 
   0   3   3        4.14        8.06      1.12 o 
   1   3   3       18.31       12.21      1.16 o 
   2   3   3      364.64      377.96      2.88 o 
   3   3   3      388.46      376.32      3.10 o 
   4   3   3       56.46       91.97      1.96 o 
   5   3   3        1.19        0.53      1.03 o 
   6   3   3       38.13       34.14      1.27 o 
   7   3   3      102.33       86.07      1.78 o 
   8   3   3       77.89       78.87      2.03 o 
   9   3   3      128.53      106.32      2.34 o 
  10   3   3        0.23        0.20      2.02 o 
  11   3   3       14.47        8.53      2.57 o 
  12   3   3        2.13        2.94      3.93 o 
  13   3   3        6.14        8.57      4.05 o 
 -16   4   3       10.70       17.07      4.61 o 
 -15   4   3        1.97        1.35      3.60 o 
 -14   4   3       22.47       26.50      3.18 o 
 -13   4   3        3.20        3.25      1.95 o 
 -12   4   3       56.08       36.93      2.35 o 
 -11   4   3      825.30      890.18      5.38 o 
 -10   4   3       15.19       18.06      1.51 o 
  -9   4   3      198.52      180.81      2.40 o 
  -8   4   3      105.79      101.72      1.63 o 
  -7   4   3      449.53      434.95      3.01 o 
  -6   4   3        6.79        5.29      1.27 o 
  -5   4   3      512.15      515.80      5.39 o 
  -4   4   3     8650.59     9400.00     42.92 o 
  -3   4   3      335.61      398.05      3.40 o 
  -2   4   3      968.85      943.33      4.41 o 
  -1   4   3       96.88       85.55      1.33 o 
   0   4   3     1191.26     1152.32      9.64 o 
   1   4   3        6.54        6.73      1.25 o 
   2   4   3       92.33      106.24      1.78 o 
   3   4   3      542.37      608.59      4.49 o 
   4   4   3      182.18      202.12      2.76 o 
   5   4   3      198.81      175.69      2.55 o 
   6   4   3       89.98       78.02      1.72 o 
   7   4   3      182.86      178.40      2.71 o 
   8   4   3       15.42       14.94      1.82 o 
   9   4   3      264.63      266.76      4.49 o 
  10   4   3        8.58        5.20      1.28 o 
  11   4   3       12.03       11.71      3.41 o 
  12   4   3       25.41       27.89      3.83 o 
  13   4   3       18.26       21.62      4.00 o 
 -15   5   3        2.62        3.50      4.93 o 
 -14   5   3        0.47        0.94      2.85 o 
 -13   5   3        4.83        2.73      2.27 o 
 -12   5   3        2.15        2.32      1.58 o 
 -11   5   3       25.41       23.07      1.87 o 
 -10   5   3       24.30       26.18      1.75 o 
  -9   5   3       22.64       22.42      1.54 o 
  -8   5   3        6.37        5.41      1.73 o 
  -7   5   3        0.48       -0.21      1.33 o 
  -6   5   3       19.21       19.70      1.42 o 
  -5   5   3       19.52       17.49      1.48 o 
  -4   5   3       21.14       15.33      1.50 o 
  -3   5   3       65.95       77.61      1.58 o 
  -2   5   3       51.61       49.01      1.37 o 
  -1   5   3        0.85        2.69      1.19 o 
   0   5   3       27.14       21.96      1.26 o 
   1   5   3        3.66        3.07      1.16 o 
   2   5   3        0.01        1.78      1.52 o 
   3   5   3       68.61       59.01      1.69 o 
   4   5   3       10.47       14.95      1.48 o 
   5   5   3        1.49        2.04      1.45 o 
   6   5   3        4.72        4.83      1.69 o 
   7   5   3        2.31        1.34      1.15 o 
   8   5   3        0.15        2.16      1.49 o 
   9   5   3       36.49       30.61      2.19 o 
  10   5   3       94.05       81.71      3.34 o 
  11   5   3        0.01       -2.61      3.62 o 
  12   5   3        3.46        2.39      3.74 o 
 -14   6   3        3.64        5.28      3.72 o 
 -13   6   3       17.33       19.22      2.78 o 
 -12   6   3        0.00       -0.71      1.80 o 
 -11   6   3       12.88       18.10      1.69 o 
 -10   6   3      131.93      143.44      2.66 o 
  -9   6   3        0.25        0.58      1.73 o 
  -8   6   3       69.44       59.38      2.26 o 
  -7   6   3       44.88       40.26      1.95 o 
  -6   6   3       74.44       71.82      2.05 o 
  -5   6   3      133.35      111.10      2.10 o 
  -4   6   3       31.93       25.79      1.51 o 
  -3   6   3      111.29      127.02      2.31 o 
  -2   6   3       13.16       10.98      1.42 o 
  -1   6   3      264.04      255.25      2.88 o 
   0   6   3       50.92       51.82      1.46 o 
   1   6   3        9.35       11.51      1.28 o 
   2   6   3      244.08      250.68      2.91 o 
   3   6   3       53.73       59.71      1.93 o 
   4   6   3        0.15        0.48      1.80 o 
   5   6   3       49.37       44.21      2.38 o 
   6   6   3       44.42       40.50      2.30 o 
   7   6   3        0.36        1.21      2.23 o 
   8   6   3       92.56       84.72      3.07 o 
   9   6   3       13.54       16.23      3.15 o 
  10   6   3        5.66        5.53      3.97 o 
  11   6   3        2.37        4.87      3.94 o 
  12   6   3       18.92       23.48      4.58 o 
 -14   7   3        0.00        6.30      4.36 o 
 -13   7   3        0.62        2.85      3.28 o 
 -12   7   3        8.17        7.16      2.40 o 
 -11   7   3        0.17        0.31      1.93 o 
 -10   7   3        0.41        0.34      2.34 o 
  -9   7   3        0.04       -0.73      2.05 o 
  -8   7   3       72.83       71.32      2.87 o 
  -7   7   3       84.14       84.23      2.89 o 
  -6   7   3        2.03        0.24      2.01 o 
  -5   7   3      126.46      131.85      2.70 o 
  -4   7   3       27.38       25.41      1.56 o 
  -3   7   3      120.47      115.54      1.76 o 
  -2   7   3       11.31       13.11      1.58 o 
  -1   7   3       25.05       24.30      1.77 o 
   0   7   3      158.68      168.76      2.57 o 
   1   7   3        4.82        1.80      1.44 o 
   2   7   3       36.77       41.40      2.09 o 
   3   7   3       46.29       50.38      2.23 o 
   4   7   3       37.03       35.55      2.40 o 
   5   7   3       44.94       50.67      3.03 o 
   6   7   3        1.52        0.93      2.15 o 
   7   7   3        0.52       -0.03      2.36 o 
   8   7   3       16.77       14.76      2.67 o 
   9   7   3       49.44       55.93      4.50 o 
  10   7   3        0.69        0.69      4.24 o 
  11   7   3        2.56        8.62      4.28 o 
 -13   8   3        5.18       10.02      3.34 o 
 -12   8   3        3.03        4.96      3.37 o 
 -11   8   3        0.50       -0.99      2.64 o 
 -10   8   3        0.14       -0.27      2.63 o 
  -9   8   3       35.20       35.78      2.85 o 
  -8   8   3        0.83        1.83      2.69 o 
  -7   8   3       12.05        8.90      2.71 o 
  -6   8   3        8.38       11.64      2.55 o 
  -5   8   3       12.49       10.44      2.45 o 
  -4   8   3       76.52       89.72      3.23 o 
  -3   8   3        5.67        3.65      1.39 o 
  -2   8   3       13.98       11.87      1.94 o 
  -1   8   3        0.02        1.05      1.88 o 
   0   8   3       67.87       78.26      2.71 o 
   1   8   3       65.73       60.47      2.13 o 
   2   8   3       65.86       64.13      2.75 o 
   3   8   3       12.06       15.04      2.35 o 
   4   8   3       66.93       69.83      3.02 o 
   5   8   3       17.65       17.02      2.64 o 
   6   8   3        4.60        6.49      2.81 o 
   7   8   3        3.04        3.67      3.56 o 
   8   8   3        6.65        8.03      3.39 o 
   9   8   3        9.23        7.75      3.40 o 
  10   8   3        5.18        4.33      4.31 o 
 -12   9   3        6.07        5.06      3.35 o 
 -11   9   3        0.50       -1.20      3.43 o 
 -10   9   3       13.05       10.70      3.52 o 
  -9   9   3        3.51        4.80      2.72 o 
  -8   9   3        1.37        0.83      2.67 o 
  -7   9   3        0.01       -0.82      2.65 o 
  -6   9   3       79.52       74.37      3.34 o 
  -5   9   3        4.73        5.55      2.57 o 
  -4   9   3        8.21        4.57      0.92 o 
  -3   9   3       42.16       36.30      1.82 o 
  -2   9   3        1.81        2.42      2.06 o 
  -1   9   3        0.40        0.02      2.14 o 
   0   9   3        3.57        3.38      2.53 o 
   1   9   3      129.53      137.11      3.90 o 
   2   9   3        3.75        6.13      2.82 o 
   3   9   3        2.50        1.73      2.88 o 
   4   9   3      151.59      161.28      4.73 o 
   5   9   3        6.12       -0.17      3.97 o 
   6   9   3        0.77        0.63      4.18 o 
   7   9   3        1.66        4.48      3.77 o 
   8   9   3       11.38       16.92      4.06 o 
   9   9   3        0.00        0.32      4.39 o 
 -10  10   3       13.82       14.89      3.87 o 
  -9  10   3        3.01        2.58      3.32 o 
  -8  10   3        4.80        3.35      3.33 o 
  -7  10   3        1.29       -0.36      2.69 o 
  -6  10   3        4.31        4.20      2.95 o 
  -5  10   3       19.70       19.34      3.37 o 
  -4  10   3        0.03       -1.45      3.16 o 
  -3  10   3       19.18       18.10      2.29 o 
  -2  10   3        3.64        4.87      2.27 o 
  -1  10   3        0.00       -0.51      2.38 o 
   0  10   3        0.64        0.67      2.73 o 
   1  10   3       26.90       35.29      3.52 o 
   2  10   3      116.39      121.52      4.37 o 
   3  10   3       32.04       38.94      3.76 o 
   4  10   3       42.18       51.76      4.66 o 
   5  10   3        2.92       -0.45      4.02 o 
   6  10   3        0.54       -1.48      4.47 o 
   7  10   3        0.07       -2.19      3.93 o 
  -8  11   3        1.66       -3.66      3.66 o 
  -7  11   3        0.42       -0.42      3.62 o 
  -6  11   3        0.69        1.86      3.77 o 
  -5  11   3        3.27        1.55      3.22 o 
  -4  11   3        0.65        1.53      3.01 o 
  -3  11   3        1.33        3.56      3.06 o 
  -2  11   3        0.91        0.18      2.95 o 
  -1  11   3        0.13        1.27      3.32 o 
   0  11   3        0.33       -0.46      2.91 o 
   1  11   3        3.43        1.95      3.45 o 
   2  11   3       12.11       13.10      3.53 o 
   3  11   3        2.87        0.56      3.92 o 
   4  11   3        2.17        2.54      4.27 o 
   5  11   3        0.11       -0.76      4.20 o 
  -4  12   3        0.00        5.55      5.53 o 
  -3  12   3        0.54        1.06      4.31 o 
  -2  12   3        0.09        2.02      3.87 o 
  -1  12   3        0.06        0.91      3.53 o 
   0  12   3        0.41        1.37      3.55 o 
   1  12   3        1.13       -0.15      3.72 o 
 -16   0   4        5.74        5.75      5.07 o 
 -15   0   4       38.31       40.80      6.22 o 
 -14   0   4      117.97      127.37      8.00 o 
 -13   0   4       17.94       17.68      3.04 o 
 -12   0   4       15.82        7.63      2.12 o 
 -11   0   4      204.25      203.71      7.90 o 
 -10   0   4      278.22      276.69      4.02 o 
  -9   0   4      157.22      152.39      2.53 o 
  -8   0   4      162.29      188.51      2.88 o 
  -7   0   4     1581.72     1607.59     10.47 o 
  -6   0   4      204.96      210.64      3.59 o 
  -5   0   4      797.65      822.86      6.09 o 
  -4   0   4        0.22        0.97      1.27 o 
  -3   0   4      700.24      791.63      5.05 o 
  -2   0   4      731.79      704.97      7.26 o 
  -1   0   4     1826.99     1769.93     10.66 o 
   0   0   4      756.18      916.26      5.17 o 
   1   0   4      109.35      113.30      2.29 o 
   2   0   4        7.63        7.10      1.03 o 
   3   0   4        9.16       13.80      1.10 o 
   4   0   4        0.43        1.02      1.78 o 
   5   0   4      422.63      406.75      6.00 o 
   6   0   4     1344.39     1324.36     15.35 o 
   7   0   4     1627.80     1635.70     27.77 o 
   8   0   4      364.40      363.09      7.08 o 
   9   0   4       41.74       43.49      2.62 o 
  10   0   4       12.80        8.21      3.08 o 
  11   0   4        3.49        5.63      4.08 o 
  12   0   4       47.68       56.16      6.87 o 
  13   0   4       39.41       70.12      7.78 o 
 -16   1   4       19.50       23.15      3.94 o 
 -15   1   4       29.48       30.93      3.91 o 
 -14   1   4       93.33       85.89      3.08 o 
 -13   1   4      132.03      142.46      2.62 o 
 -12   1   4        0.06       -0.50      1.39 o 
 -11   1   4      217.69      210.30      3.66 o 
 -10   1   4        2.06        1.85      0.72 o 
  -9   1   4       56.40       60.77      1.47 o 
  -8   1   4       71.60       67.90      1.42 o 
  -7   1   4       59.01       73.24      1.43 o 
  -6   1   4       69.66       68.16      1.32 o 
  -5   1   4      793.53      815.65      4.52 o 
  -4   1   4       28.34       29.96      1.05 o 
  -3   1   4       16.58       23.26      1.16 o 
  -2   1   4        3.56        3.10      1.25 o 
  -1   1   4       28.99       36.92      1.10 o 
   0   1   4     1233.18     1386.79      8.13 o 
   1   1   4       12.51        9.27      1.08 o 
   2   1   4       16.85       20.31      1.33 o 
   3   1   4       96.34      109.29      1.97 o 
   4   1   4      301.17      318.42      2.53 o 
   5   1   4       49.28       54.73      1.83 o 
   6   1   4       44.79       43.31      2.14 o 
   7   1   4       77.57       75.87      2.18 o 
   8   1   4       48.45       57.60      2.14 o 
   9   1   4      198.69      191.96      4.33 o 
  10   1   4       13.94       12.42      2.30 o 
  11   1   4        0.88        4.40      3.52 o 
  12   1   4        0.69       -1.90      4.57 o 
  13   1   4        1.93        6.95      5.20 o 
 -16   2   4        0.08       -2.21      3.68 o 
 -15   2   4        3.75        6.59      3.55 o 
 -14   2   4        0.03       -0.28      2.50 o 
 -13   2   4      196.66      189.29      3.14 o 
 -12   2   4      216.33      242.90      3.26 o 
 -11   2   4      175.11      192.30      3.58 o 
 -10   2   4        1.52        1.92      1.21 o 
  -9   2   4        1.77        1.05      0.96 o 
  -8   2   4      445.32      414.48      4.01 o 
  -7   2   4       37.05       23.43      0.97 o 
  -6   2   4     2788.66     3042.50     16.25 o 
  -5   2   4      352.65      389.37      2.29 o 
  -4   2   4     4203.08     4627.08     18.85 o 
  -3   2   4        0.04        0.25      0.97 o 
  -2   2   4        1.80       -0.24      1.01 o 
  -1   2   4      475.53      439.76      2.90 o 
   0   2   4      265.01      273.74      2.15 o 
   1   2   4     1422.02     1658.34      5.91 o 
   2   2   4      250.31      259.48      2.43 o 
   3   2   4      258.34      271.53      2.47 o 
   4   2   4       26.69       22.93      1.45 o 
   5   2   4      201.78      188.78      2.17 o 
   6   2   4       19.35       14.02      1.14 o 
   7   2   4      126.41      128.45      3.06 o 
   8   2   4      116.02      115.09      3.06 o 
   9   2   4        0.42       -0.29      1.05 o 
  10   2   4        4.40        3.43      2.07 o 
  11   2   4       13.68        9.89      3.71 o 
  12   2   4       31.17       35.43      4.36 o 
  13   2   4        2.46       -3.51      5.45 o 
 -16   3   4        0.36        4.15      3.59 o 
 -15   3   4        0.62       -0.80      3.38 o 
 -14   3   4        0.78       -2.04      3.25 o 
 -13   3   4       11.44        8.58      1.55 o 
 -12   3   4       45.14       44.11      1.92 o 
 -11   3   4       34.22       32.05      1.68 o 
 -10   3   4        1.71        4.25      1.21 o 
  -9   3   4        1.01        1.69      1.17 o 
  -8   3   4        0.63        2.35      1.01 o 
  -7   3   4       83.64       67.12      1.42 o 
  -6   3   4       18.17       13.72      1.12 o 
  -5   3   4      204.69      226.76      1.95 o 
  -4   3   4     1104.67     1087.93      5.45 o 
  -3   3   4        0.72        3.59      1.09 o 
  -2   3   4       76.08       85.89      1.27 o 
  -1   3   4        5.03        6.00      1.09 o 
   0   3   4      288.41      272.16      1.99 o 
   1   3   4       13.02        9.13      1.06 o 
   2   3   4      751.46      810.77      4.66 o 
   3   3   4      362.16      370.79      3.52 o 
   4   3   4       71.61       73.01      1.98 o 
   5   3   4       27.71       33.44      1.82 o 
   6   3   4        0.27       -0.21      1.90 o 
   7   3   4      540.16      556.30      7.96 o 
   8   3   4        3.24        4.31      1.78 o 
   9   3   4        1.61        2.37      1.44 o 
  10   3   4        1.31        6.51      3.20 o 
  11   3   4       64.87       70.21      4.64 o 
  12   3   4        3.12        6.84      4.01 o 
 -16   4   4        5.58        1.87      4.67 o 
 -15   4   4        1.69        4.33      3.57 o 
 -14   4   4        1.71       -0.28      3.40 o 
 -13   4   4       17.55       18.24      2.16 o 
 -12   4   4       65.05       57.94      1.96 o 
 -11   4   4       50.22       52.22      1.76 o 
 -10   4   4       77.04       76.34      1.74 o 
  -9   4   4       50.84       46.47      1.35 o 
  -8   4   4       51.25       44.80      1.35 o 
  -7   4   4      143.09      129.75      2.11 o 
  -6   4   4        0.36        2.23      1.34 o 
  -5   4   4      848.01      839.04      7.56 o 
  -4   4   4        9.17        4.96      1.53 o 
  -3   4   4       20.56       23.75      1.05 o 
  -2   4   4        5.57        4.43      1.04 o 
  -1   4   4      347.37      356.25      2.75 o 
   0   4   4      209.45      243.26      2.37 o 
   1   4   4      175.68      171.18      2.36 o 
   2   4   4      609.06      676.75      4.64 o 
   3   4   4        3.49        0.05      1.49 o 
   4   4   4       55.17       54.24      1.45 o 
   5   4   4        0.32        1.27      1.68 o 
   6   4   4       53.53       51.48      2.37 o 
   7   4   4       13.70       14.09      2.39 o 
   8   4   4       99.65       90.63      3.43 o 
   9   4   4        0.21        0.46      1.05 o 
  10   4   4        1.39        1.58      3.43 o 
  11   4   4       11.82        7.87      4.19 o 
  12   4   4        0.21        2.47      4.25 o 
 -15   5   4        8.42       12.72      4.46 o 
 -14   5   4        0.22       -1.83      3.46 o 
 -13   5   4        1.51        0.93      2.12 o 
 -12   5   4        0.86        1.69      1.59 o 
 -11   5   4        2.15        3.74      1.42 o 
 -10   5   4        4.79        2.11      1.02 o 
  -9   5   4       39.24       41.66      1.50 o 
  -8   5   4        1.33        0.83      1.06 o 
  -7   5   4        8.50        5.36      0.94 o 
  -6   5   4       21.02       19.93      1.61 o 
  -5   5   4       56.52       60.17      1.76 o 
  -4   5   4        5.36        4.28      1.59 o 
  -3   5   4        0.15        0.06      1.06 o 
  -2   5   4       96.92      104.00      1.58 o 
  -1   5   4       26.89       18.79      1.26 o 
   0   5   4      135.17      116.03      1.87 o 
   1   5   4      641.43      618.71      4.97 o 
   2   5   4      287.33      310.86      2.66 o 
   3   5   4       33.14       32.47      1.66 o 
   4   5   4      105.21      103.26      2.63 o 
   5   5   4      129.30      127.32      2.82 o 
   6   5   4        3.25        4.28      0.95 o 
   7   5   4        9.76        7.27      1.16 o 
   8   5   4      109.48      117.30      3.37 o 
   9   5   4        0.31       -1.64      3.56 o 
  10   5   4        4.23        6.24      3.64 o 
  11   5   4       20.17       21.03      4.08 o 
 -14   6   4        0.22       -4.04      4.04 o 
 -13   6   4        5.91        4.99      2.63 o 
 -12   6   4       15.77       16.14      2.20 o 
 -11   6   4       67.13       65.18      2.07 o 
 -10   6   4        1.77        2.18      1.51 o 
  -9   6   4       31.38       28.14      1.88 o 
  -8   6   4        7.68        6.89      1.57 o 
  -7   6   4       96.71       81.70      2.28 o 
  -6   6   4      175.03      147.33      3.40 o 
  -5   6   4       88.59       71.38      1.68 o 
  -4   6   4       16.84       10.42      1.49 o 
  -3   6   4        2.62        2.04      1.08 o 
  -2   6   4       12.05       10.90      1.36 o 
  -1   6   4       20.86       21.28      1.40 o 
   0   6   4       69.06       65.97      1.82 o 
   1   6   4      750.11      804.30      8.95 o 
   2   6   4       19.39       20.68      1.90 o 
   3   6   4       96.27       92.51      2.36 o 
   4   6   4        0.01        1.24      1.96 o 
   5   6   4        4.89        5.07      1.74 o 
   6   6   4        8.73        9.86      1.43 o 
   7   6   4        3.08        1.30      1.86 o 
   8   6   4       53.28       54.62      4.42 o 
   9   6   4        9.85        5.94      3.91 o 
  10   6   4       32.41       37.11      4.48 o 
  11   6   4        0.22       -2.75      4.27 o 
 -14   7   4        6.12        5.96      4.50 o 
 -13   7   4        9.46       13.88      3.55 o 
 -12   7   4       41.31       45.59      3.40 o 
 -11   7   4        0.02        0.60      2.47 o 
 -10   7   4        5.81        6.19      2.10 o 
  -9   7   4       18.61       22.46      2.13 o 
  -8   7   4       24.07       22.35      2.17 o 
  -7   7   4        0.50        0.84      1.92 o 
  -6   7   4      191.97      186.79      3.24 o 
  -5   7   4        3.94        6.17      1.64 o 
  -4   7   4       44.80       44.85      2.00 o 
  -3   7   4        0.95        2.33      1.23 o 
  -2   7   4       70.38       73.63      2.09 o 
  -1   7   4      131.95      138.10      2.48 o 
   0   7   4        7.44        5.13      1.66 o 
   1   7   4       71.77       78.48      2.12 o 
   2   7   4      194.45      201.02      3.39 o 
   3   7   4       15.60       14.43      2.23 o 
   4   7   4       21.60       23.77      2.59 o 
   5   7   4        5.83        5.80      2.41 o 
   6   7   4        2.84        4.53      2.06 o 
   7   7   4       55.65       58.28      3.52 o 
   8   7   4        5.87        5.11      3.93 o 
   9   7   4        3.23        1.54      4.16 o 
  10   7   4       10.25        3.42      4.41 o 
 -13   8   4        0.36        3.35      3.56 o 
 -12   8   4       19.86       24.52      3.42 o 
 -11   8   4        1.30       -0.87      2.84 o 
 -10   8   4        0.83        1.06      2.94 o 
  -9   8   4        0.41        3.75      2.39 o 
  -8   8   4       12.65       15.80      2.44 o 
  -7   8   4        0.49        1.35      2.32 o 
  -6   8   4       15.58       12.75      2.36 o 
  -5   8   4       16.80       13.09      1.77 o 
  -4   8   4       15.90       18.23      2.10 o 
  -3   8   4       10.12       11.95      1.47 o 
  -2   8   4       11.89       13.42      1.99 o 
  -1   8   4       53.70       53.81      2.15 o 
   0   8   4       37.84       42.97      2.20 o 
   1   8   4       15.57       13.21      1.70 o 
   2   8   4       16.39       17.66      2.46 o 
   3   8   4        3.19        5.99      2.45 o 
   4   8   4        6.63        8.14      3.29 o 
   5   8   4        2.21        1.04      3.97 o 
   6   8   4       36.53       48.14      3.97 o 
   7   8   4        3.29       -0.18      3.36 o 
   8   8   4        0.01        0.88      3.94 o 
   9   8   4        3.87        4.11      4.05 o 
 -11   9   4        1.28       -0.15      3.36 o 
 -10   9   4        1.55        3.01      3.20 o 
  -9   9   4        6.92        2.36      3.61 o 
  -8   9   4       17.96       17.09      4.07 o 
  -7   9   4        0.59        0.38      2.60 o 
  -6   9   4        3.48        1.13      2.57 o 
  -5   9   4       14.13       18.79      2.77 o 
  -4   9   4        6.28        3.82      2.75 o 
  -3   9   4        1.47        1.94      1.64 o 
  -2   9   4        6.20        6.03      1.85 o 
  -1   9   4       34.17       39.96      2.34 o 
   0   9   4       28.60       29.82      2.25 o 
   1   9   4        4.95        1.20      1.65 o 
   2   9   4       27.43       21.35      2.76 o 
   3   9   4        0.24       -1.52      3.64 o 
   4   9   4        9.74       10.16      4.23 o 
   5   9   4        6.50        7.67      4.46 o 
   6   9   4        0.49        0.35      3.68 o 
   7   9   4        4.40        4.89      4.39 o 
   8   9   4        0.12        1.72      4.47 o 
 -10  10   4        6.15        8.46      3.62 o 
  -9  10   4        1.67        2.55      3.66 o 
  -8  10   4        0.02       -0.27      4.16 o 
  -7  10   4       22.06       21.35      4.01 o 
  -6  10   4        2.17       -0.46      3.91 o 
  -5  10   4        9.36        9.64      2.93 o 
  -4  10   4        2.66       -0.57      3.19 o 
  -3  10   4        1.95        6.92      3.04 o 
  -2  10   4        0.02        2.73      2.73 o 
  -1  10   4        1.35        0.89      2.67 o 
   0  10   4       35.22       43.09      3.23 o 
   1  10   4        5.69       10.96      3.27 o 
   2  10   4        3.63        7.07      3.29 o 
   3  10   4       16.61       14.87      4.74 o 
   4  10   4        0.24       -4.25      4.61 o 
   5  10   4        0.06        0.50      4.49 o 
   6  10   4        5.04        4.30      4.73 o 
  -7  11   4        6.44        7.90      4.39 o 
  -6  11   4        1.03       -0.80      4.41 o 
  -5  11   4        3.40       -1.05      4.10 o 
  -4  11   4        1.92        2.88      3.90 o 
  -3  11   4        0.94       -0.92      3.86 o 
  -2  11   4        0.04        0.40      2.96 o 
  -1  11   4        2.88        5.38      3.55 o 
   0  11   4       30.10       30.94      4.08 o 
   1  11   4        1.10        3.73      3.60 o 
   2  11   4        5.17        6.80      3.52 o 
   3  11   4       19.33       13.84      5.03 o 
 -16   1   5        8.38       10.31      3.87 o 
 -15   1   5       26.37       28.22      4.21 o 
 -14   1   5        0.00        1.83      3.97 o 
 -13   1   5       40.91       51.41      3.51 o 
 -12   1   5        0.01        0.26      2.36 o 
 -11   1   5        0.35        0.36      1.43 o 
 -10   1   5       76.65       84.67      1.66 o 
  -9   1   5        2.02        1.61      1.13 o 
  -8   1   5       44.35       48.29      1.27 o 
  -7   1   5      105.11       99.20      1.47 o 
  -6   1   5      382.56      322.09      3.17 o 
  -5   1   5       41.21       53.33      1.10 o 
  -4   1   5        1.22        2.07      0.85 o 
  -3   1   5      330.90      344.38      2.27 o 
  -2   1   5     1272.62     1421.23      6.87 o 
  -1   1   5      107.01       90.55      1.39 o 
   0   1   5      111.75       71.99      1.41 o 
   1   1   5     1106.38     1069.32      5.58 o 
   2   1   5      128.41      130.51      1.89 o 
   3   1   5       49.45       46.88      1.68 o 
   4   1   5      294.30      286.47      2.80 o 
   5   1   5      386.95      380.70      4.60 o 
   6   1   5      117.72      103.12      2.97 o 
   7   1   5        4.10        3.08      2.09 o 
   8   1   5      196.93      186.05      4.22 o 
   9   1   5       16.39       18.18      2.76 o 
  10   1   5       55.93       60.11      5.27 o 
  11   1   5       13.41       15.73      5.03 o 
  12   1   5        0.14        4.78      5.44 o 
 -16   2   5        0.01       -0.83      3.58 o 
 -15   2   5        0.48        0.90      3.44 o 
 -14   2   5       33.81       36.18      3.68 o 
 -13   2   5        5.86        6.34      3.03 o 
 -12   2   5       25.64       30.23      1.79 o 
 -11   2   5       52.09       47.60      1.57 o 
 -10   2   5       10.30       14.29      1.11 o 
  -9   2   5        6.91        6.49      1.09 o 
  -8   2   5      131.93      115.67      2.39 o 
  -7   2   5      167.34      146.71      2.54 o 
  -6   2   5       25.68       30.56      0.98 o 
  -5   2   5       63.58       61.60      1.12 o 
  -4   2   5      216.52      214.71      2.46 o 
  -3   2   5        7.41        7.65      1.00 o 
  -2   2   5      294.24      289.34      2.73 o 
  -1   2   5      187.33      178.53      2.06 o 
   0   2   5      264.05      287.83      2.00 o 
   1   2   5        2.19        0.44      0.75 o 
   2   2   5       15.32       10.52      1.53 o 
   3   2   5      173.91      170.34      2.37 o 
   4   2   5        3.03        4.20      1.55 o 
   5   2   5      626.16      613.68      5.15 o 
   6   2   5       42.75       38.79      2.57 o 
   7   2   5       74.44       72.25      2.78 o 
   8   2   5       33.99       27.56      2.85 o 
   9   2   5        3.68        4.78      3.00 o 
  10   2   5       25.53       37.89      5.11 o 
  11   2   5        1.48        4.98      4.94 o 
 -16   3   5       17.26       20.43      4.91 o 
 -15   3   5       18.03       19.06      3.76 o 
 -14   3   5        0.03        0.60      3.43 o 
 -13   3   5        9.75        6.73      2.19 o 
 -12   3   5        3.26        1.91      2.00 o 
 -11   3   5        0.90        2.92      1.82 o 
 -10   3   5       28.15       21.98      1.56 o 
  -9   3   5       50.14       54.34      1.46 o 
  -8   3   5       62.76       61.57      1.38 o 
  -7   3   5       49.58       48.25      1.25 o 
  -6   3   5       13.37       11.79      1.18 o 
  -5   3   5      179.46      205.00      1.88 o 
  -4   3   5       21.97       25.27      1.32 o 
  -3   3   5       52.12       53.72      1.17 o 
  -2   3   5        0.44        1.83      1.04 o 
  -1   3   5       32.48       38.77      1.35 o 
   0   3   5      532.00      547.42      4.50 o 
   1   3   5        9.51       10.26      1.49 o 
   2   3   5        4.98        5.84      1.36 o 
   3   3   5        2.96        3.27      1.48 o 
   4   3   5      224.60      219.52      2.86 o 
   5   3   5        0.02        0.89      1.87 o 
   6   3   5        4.56        7.26      2.11 o 
   7   3   5      429.32      412.88      6.82 o 
   8   3   5       24.42       24.83      2.66 o 
   9   3   5        0.28       -2.44      2.76 o 
  10   3   5       10.02        8.05      3.84 o 
  11   3   5       26.12       26.23      5.50 o 
 -15   4   5        2.99        2.33      4.48 o 
 -14   4   5       81.67       94.33      3.99 o 
 -13   4   5       17.04       10.46      2.45 o 
 -12   4   5      119.95      134.80      3.57 o 
 -11   4   5      144.68      150.97      2.32 o 
 -10   4   5        9.56        9.52      1.14 o 
  -9   4   5       28.60       25.30      1.24 o 
  -8   4   5        1.80        2.83      1.09 o 
  -7   4   5      473.10      484.25      2.92 o 
  -6   4   5      415.96      433.18      5.41 o 
  -5   4   5      478.79      489.22      4.09 o 
  -4   4   5      499.06      501.91      3.88 o 
  -3   4   5       13.01       15.62      1.06 o 
  -2   4   5      177.56      157.89      1.77 o 
  -1   4   5        2.68        0.66      1.18 o 
   0   4   5       99.40      101.72      1.67 o 
   1   4   5       52.60       64.65      1.75 o 
   2   4   5      235.13      221.51      3.08 o 
   3   4   5       63.36       62.57      2.09 o 
   4   4   5        3.66        3.14      1.85 o 
   5   4   5       61.72       67.31      2.54 o 
   6   4   5       29.57       44.02      2.30 o 
   7   4   5       32.40       30.76      2.40 o 
   8   4   5        0.82       -1.98      2.12 o 
   9   4   5       41.36       47.16      3.87 o 
  10   4   5        0.52       -2.08      3.55 o 
  11   4   5        0.88        2.30      4.54 o 
 -15   5   5        6.80        9.31      4.28 o 
 -14   5   5        0.01       -0.26      3.88 o 
 -13   5   5       13.10       16.39      3.02 o 
 -12   5   5        1.04        0.27      1.47 o 
 -11   5   5        0.20        0.24      1.62 o 
 -10   5   5        7.14        6.97      1.99 o 
  -9   5   5        2.56        1.54      1.82 o 
  -8   5   5       68.44       75.77      2.50 o 
  -7   5   5       45.69       48.17      1.88 o 
  -6   5   5       32.99       30.22      1.74 o 
  -5   5   5       67.11       74.00      2.09 o 
  -4   5   5       53.26       45.13      1.76 o 
  -3   5   5      155.99      142.64      1.85 o 
  -2   5   5       18.09       20.46      1.42 o 
  -1   5   5       19.05       19.13      1.54 o 
   0   5   5       42.54       39.39      1.69 o 
   1   5   5       54.71       55.05      1.80 o 
   2   5   5       12.81       12.93      1.36 o 
   3   5   5       15.15       10.13      2.35 o 
   4   5   5       22.21       17.06      1.52 o 
   5   5   5        4.13        4.72      2.22 o 
   6   5   5       11.56       12.44      2.48 o 
   7   5   5       55.23       48.28      2.94 o 
   8   5   5        8.58        7.23      3.56 o 
   9   5   5        5.57        4.01      3.64 o 
  10   5   5        7.13       11.72      3.88 o 
 -14   6   5       13.68       16.39      4.35 o 
 -13   6   5        1.24       -0.87      3.02 o 
 -12   6   5        0.16        1.71      2.23 o 
 -11   6   5        0.03       -0.27      2.57 o 
 -10   6   5       43.45       43.00      2.67 o 
  -9   6   5       17.94       16.99      2.58 o 
  -8   6   5        7.72        8.94      2.60 o 
  -7   6   5      213.27      216.94      3.38 o 
  -6   6   5      187.38      169.58      3.03 o 
  -5   6   5       23.73       22.53      1.99 o 
  -4   6   5        0.65        0.00      2.02 o 
  -3   6   5      147.66      151.00      2.90 o 
  -2   6   5      278.04      272.85      2.62 o 
  -1   6   5        0.02        0.67      1.69 o 
   0   6   5        8.45       11.44      1.98 o 
   1   6   5       79.69       74.76      2.16 o 
   2   6   5       23.05       28.87      1.96 o 
   3   6   5        1.69        5.21      1.69 o 
   4   6   5        1.19       -1.91      3.19 o 
   5   6   5      163.70      158.34      6.35 o 
   6   6   5       17.57       17.04      3.80 o 
   7   6   5       23.86       23.13      4.02 o 
   8   6   5       20.81       21.22      4.12 o 
   9   6   5        3.91        6.01      4.25 o 
  10   6   5        0.09       -4.49      4.49 o 
 -13   7   5        1.17        4.69      3.36 o 
 -12   7   5        0.19        1.45      3.26 o 
 -11   7   5        0.08        1.18      2.95 o 
 -10   7   5        8.55       11.21      3.02 o 
  -9   7   5        4.58        5.10      2.95 o 
  -8   7   5       18.69       15.51      3.05 o 
  -7   7   5        3.01        3.29      2.75 o 
  -6   7   5        6.45        4.83      2.23 o 
  -5   7   5        0.07        1.65      2.24 o 
  -4   7   5        8.84        9.53      2.27 o 
  -3   7   5       85.75       81.59      2.02 o 
  -2   7   5        8.82        8.46      1.80 o 
  -1   7   5        3.13        3.90      1.99 o 
   0   7   5       84.15       88.70      2.50 o 
   1   7   5       72.66       66.31      2.27 o 
   2   7   5        0.11       -0.40      2.13 o 
   3   7   5       16.13       14.67      2.52 o 
   4   7   5        5.74        6.83      3.56 o 
   5   7   5        0.70        1.27      2.81 o 
   6   7   5        5.63        8.34      3.72 o 
   7   7   5        2.75        5.76      3.90 o 
   8   7   5       11.13       16.29      4.26 o 
   9   7   5        7.71        6.53      4.45 o 
 -12   8   5        0.01       -1.07      3.45 o 
 -11   8   5        0.02        2.09      3.34 o 
 -10   8   5        0.03        3.10      3.50 o 
  -9   8   5       35.23       25.94      4.32 o 
  -8   8   5       78.12       73.72      4.25 o 
  -7   8   5       19.88       14.75      3.27 o 
  -6   8   5        0.15        2.11      3.04 o 
  -5   8   5        0.22        0.46      2.53 o 
  -4   8   5        0.21        1.99      2.63 o 
  -3   8   5        2.92        2.93      1.56 o 
  -2   8   5       33.61       35.11      2.17 o 
  -1   8   5      321.58      346.76      4.31 o 
   0   8   5       32.96       25.43      2.35 o 
   1   8   5       48.17       49.16      2.11 o 
   2   8   5        1.28        1.70      2.89 o 
   3   8   5        0.10        1.14      3.39 o 
   4   8   5        7.39        6.48      4.11 o 
   5   8   5        0.28       -0.64      3.29 o 
   6   8   5        0.97       -5.17      5.17 o 
   7   8   5        1.18        0.55      4.30 o 
   8   8   5        3.16        4.96      4.20 o 
 -11   9   5        3.90        1.46      3.76 o 
 -10   9   5        4.80        1.98      4.24 o 
  -9   9   5        0.84        1.43      3.99 o 
  -8   9   5        6.13        3.07      3.79 o 
  -7   9   5       15.58       18.33      3.74 o 
  -6   9   5       24.26       30.21      3.57 o 
  -5   9   5        5.71        2.39      3.67 o 
  -4   9   5        2.18        2.32      3.45 o 
  -3   9   5        0.28        2.84      2.98 o 
  -2   9   5       17.07       21.50      2.25 o 
  -1   9   5        6.78        7.58      2.65 o 
   0   9   5        3.27        4.77      2.71 o 
   1   9   5       26.80       32.23      3.83 o 
   2   9   5        0.01        2.01      3.51 o 
   3   9   5       12.22       11.07      4.32 o 
   4   9   5        0.34       -0.59      4.43 o 
   5   9   5       14.87       14.12      4.96 o 
   6   9   5        3.08        0.78      4.94 o 
  -9  10   5        0.98       -1.35      4.48 o 
  -8  10   5        1.74        3.43      3.87 o 
  -7  10   5       15.84       14.25      3.94 o 
  -6  10   5        8.00        9.43      3.53 o 
  -5  10   5        4.02        4.12      3.60 o 
  -4  10   5        0.14        2.44      4.04 o 
  -3  10   5        1.28        1.06      3.30 o 
  -2  10   5        0.04        1.27      3.52 o 
  -1  10   5        0.03       -2.99      3.83 o 
   0  10   5        9.58       10.93      3.85 o 
   1  10   5        2.70        5.29      3.71 o 
   2  10   5        3.64        5.09      3.59 o 
   3  10   5        0.56       -3.25      4.49 o 
   4  10   5        0.86       -2.11      4.50 o 
  -6  11   5        1.17        6.82      3.62 o 
  -5  11   5        0.49        2.86      4.04 o 
  -4  11   5        1.19       -0.45      4.21 o 
  -3  11   5        0.15       -0.78      3.93 o 
  -2  11   5        2.67        1.97      4.21 o 
  -1  11   5        1.47       -4.38      4.38 o 
   0  11   5       18.71       20.70      4.56 o 
   1  11   5        0.60        0.13      4.93 o 
 -16   0   6       21.66       23.14      6.13 o 
 -15   0   6       81.67       94.72      7.29 o 
 -14   0   6        0.00        1.39      4.91 o 
 -13   0   6        5.55       12.51      3.80 o 
 -12   0   6       23.21       26.02      2.05 o 
 -11   0   6       31.83       33.11      2.29 o 
 -10   0   6        8.59        6.20      1.86 o 
  -9   0   6       69.85       53.61      2.54 o 
  -8   0   6      878.19      998.42     15.35 o 
  -7   0   6      315.76      316.71      5.00 o 
  -6   0   6       42.57       48.39      1.78 o 
  -5   0   6      147.99      145.33      2.53 o 
  -4   0   6      132.95      102.19      1.94 o 
  -3   0   6       11.03        7.23      1.78 o 
  -2   0   6     1849.52     2098.50     11.97 o 
  -1   0   6      587.31      650.01      5.87 o 
   0   0   6       95.19      109.70      2.28 o 
   1   0   6       12.75       10.97      1.66 o 
   2   0   6      367.32      350.76      6.44 o 
   3   0   6       42.15       35.88      3.82 o 
   4   0   6        6.01        1.86      2.04 o 
   5   0   6     1183.73     1293.16     30.40 o 
   6   0   6        8.98        6.15      1.90 o 
   7   0   6       32.81       19.53      4.67 o 
   8   0   6        0.10        0.68      7.07 o 
   9   0   6       56.42       74.69      8.95 o 
  10   0   6        0.75        3.86      6.04 o 
 -16   1   6        0.50       -0.98      4.02 o 
 -15   1   6       39.94       48.54      4.49 o 
 -14   1   6        0.01        1.41      3.60 o 
 -13   1   6       17.32       19.19      3.11 o 
 -12   1   6       21.72       19.40      1.35 o 
 -11   1   6        5.22        4.01      1.43 o 
 -10   1   6       17.03       13.21      1.45 o 
  -9   1   6       16.39       16.31      1.36 o 
  -8   1   6        0.54        0.65      1.06 o 
  -7   1   6       26.20       28.12      1.07 o 
  -6   1   6       25.21       22.18      0.93 o 
  -5   1   6        6.94        4.64      1.17 o 
  -4   1   6        4.12        7.16      1.25 o 
  -3   1   6       73.48       67.99      1.37 o 
  -2   1   6        8.86        6.92      1.30 o 
  -1   1   6      560.18      582.27      3.41 o 
   0   1   6      135.01      137.53      1.83 o 
   1   1   6        0.73        1.02      0.98 o 
   2   1   6       17.40       11.21      0.86 o 
   3   1   6       63.95       59.75      2.18 o 
   4   1   6      132.93      130.34      2.62 o 
   5   1   6      747.25      766.85     14.07 o 
   6   1   6      254.70      242.23      4.32 o 
   7   1   6        0.01       -1.34      2.55 o 
   8   1   6       17.39       14.53      4.05 o 
   9   1   6        5.96        4.29      4.03 o 
  10   1   6        4.62        6.86      4.86 o 
 -16   2   6        2.16       -0.55      4.00 o 
 -15   2   6        2.48        6.34      4.66 o 
 -14   2   6      148.85      165.84      6.02 o 
 -13   2   6        9.68       10.77      3.25 o 
 -12   2   6       41.26       45.81      2.54 o 
 -11   2   6       40.40       42.88      1.80 o 
 -10   2   6       49.68       42.28      1.69 o 
  -9   2   6        3.61        5.60      1.23 o 
  -8   2   6        2.73        0.58      1.27 o 
  -7   2   6       77.19       75.16      2.02 o 
  -6   2   6       65.55       65.03      1.33 o 
  -5   2   6      149.50      138.06      1.86 o 
  -4   2   6      270.50      272.28      3.25 o 
  -3   2   6      152.89      177.91      2.20 o 
  -2   2   6       20.42       18.70      1.23 o 
  -1   2   6      203.07      209.21      1.89 o 
   0   2   6       24.97       22.54      1.17 o 
   1   2   6       21.50       17.55      1.18 o 
   2   2   6        3.14        2.56      1.45 o 
   3   2   6       55.88       58.37      2.29 o 
   4   2   6      656.25      675.67      9.36 o 
   5   2   6        0.38       -0.93      2.36 o 
   6   2   6       67.56       61.81      3.37 o 
   7   2   6        3.93        3.71      2.83 o 
   8   2   6       50.83       49.60      4.31 o 
   9   2   6        0.42       -0.87      3.92 o 
  10   2   6        5.73        9.31      4.31 o 
 -15   3   6        7.73        8.81      4.64 o 
 -14   3   6        0.18       -1.20      3.25 o 
 -13   3   6       29.77       26.21      3.90 o 
 -12   3   6        5.89        5.76      2.57 o 
 -11   3   6       34.00       34.26      1.79 o 
 -10   3   6        2.27        1.12      1.49 o 
  -9   3   6       58.24       61.35      1.75 o 
  -8   3   6        2.15        1.34      1.08 o 
  -7   3   6      255.62      245.51      2.95 o 
  -6   3   6        6.76        5.69      1.08 o 
  -5   3   6       34.52       27.60      1.24 o 
  -4   3   6       22.62       20.92      0.93 o 
  -3   3   6      120.88      124.10      1.61 o 
  -2   3   6        2.11        2.20      1.20 o 
  -1   3   6       28.46       32.75      1.45 o 
   0   3   6       13.92        9.11      1.07 o 
   1   3   6      138.81      120.65      1.88 o 
   2   3   6        8.12        8.06      1.71 o 
   3   3   6       10.29        9.16      2.01 o 
   4   3   6       64.75       65.73      2.71 o 
   5   3   6      193.01      185.23      3.80 o 
   6   3   6        2.13        0.93      2.21 o 
   7   3   6        7.63        8.50      2.40 o 
   8   3   6       13.05       11.57      3.53 o 
   9   3   6        1.21        1.98      3.98 o 
  10   3   6       15.82       29.85      5.42 o 
 -15   4   6        1.62       -0.98      4.03 o 
 -14   4   6        6.48        7.95      3.72 o 
 -13   4   6        1.82        2.60      3.58 o 
 -12   4   6        7.49        5.91      2.53 o 
 -11   4   6       40.37       40.05      1.92 o 
 -10   4   6        0.96        0.15      1.31 o 
  -9   4   6        3.84        0.84      1.30 o 
  -8   4   6      288.98      294.83      3.11 o 
  -7   4   6       38.48       42.19      1.50 o 
  -6   4   6       95.63       96.80      1.85 o 
  -5   4   6        5.89        3.97      1.47 o 
  -4   4   6      230.80      233.66      2.33 o 
  -3   4   6      100.35       87.37      1.57 o 
  -2   4   6       56.94       51.93      1.52 o 
  -1   4   6        0.00        0.79      1.35 o 
   0   4   6       17.22       16.93      1.53 o 
   1   4   6       63.45       58.18      2.36 o 
   2   4   6       32.71       40.30      2.08 o 
   3   4   6        0.47       -0.51      2.00 o 
   4   4   6        0.04        0.19      2.19 o 
   5   4   6        2.73        1.61      2.09 o 
   6   4   6       18.96       20.41      2.35 o 
   7   4   6        4.76        3.23      2.79 o 
   8   4   6        1.09       -0.61      3.45 o 
   9   4   6        0.33       -0.45      4.53 o 
 -14   5   6        6.37       10.18      3.82 o 
 -13   5   6        2.90        2.02      3.50 o 
 -12   5   6        4.39        3.08      2.65 o 
 -11   5   6       21.72       16.94      2.73 o 
 -10   5   6       81.33       87.57      2.48 o 
  -9   5   6        3.12        2.79      1.92 o 
  -8   5   6       64.53       61.72      2.13 o 
  -7   5   6       30.06       32.20      1.94 o 
  -6   5   6       16.72       11.43      1.87 o 
  -5   5   6        5.19        4.84      1.92 o 
  -4   5   6        4.74       10.49      1.68 o 
  -3   5   6      212.16      215.46      2.67 o 
  -2   5   6      162.61      176.48      2.47 o 
  -1   5   6        0.00        2.85      1.68 o 
   0   5   6      258.22      249.41      5.23 o 
   1   5   6       33.04       33.49      1.99 o 
   2   5   6        9.83       11.25      1.95 o 
   3   5   6       46.23       47.43      3.53 o 
   4   5   6       21.73       20.84      2.89 o 
   5   5   6        0.00        0.08      2.35 o 
   6   5   6       10.05       12.09      2.54 o 
   7   5   6        6.99       11.54      3.59 o 
   8   5   6       39.25       37.84      4.19 o 
   9   5   6        5.93        3.74      4.68 o 
 -14   6   6        0.41       -4.23      4.23 o 
 -13   6   6        3.76        0.00      3.44 o 
 -12   6   6        3.28        2.08      3.24 o 
 -11   6   6        8.94        6.51      3.05 o 
 -10   6   6       30.76       30.88      3.13 o 
  -9   6   6      117.91      104.70      3.45 o 
  -8   6   6        2.90        1.91      2.29 o 
  -7   6   6      160.42      153.54      2.99 o 
  -6   6   6       18.42       18.69      2.24 o 
  -5   6   6       24.04       25.22      1.77 o 
  -4   6   6       89.20       73.51      1.80 o 
  -3   6   6      274.85      263.18      4.18 o 
  -2   6   6      275.10      287.18      3.31 o 
  -1   6   6      225.92      236.90      4.23 o 
   0   6   6       80.31       78.02      2.68 o 
   1   6   6       11.72       11.60      1.93 o 
   2   6   6        2.42        3.69      1.35 o 
   3   6   6       30.61       31.13      4.79 o 
   4   6   6        1.73       -3.59      3.59 o 
   5   6   6        0.44        1.05      3.73 o 
   6   6   6        4.76        7.77      3.82 o 
   7   6   6        1.61        7.96      3.88 o 
   8   6   6        0.29       -0.99      4.13 o 
 -13   7   6        0.06        1.14      4.01 o 
 -12   7   6        3.48        3.15      3.62 o 
 -11   7   6        0.03       -0.76      3.09 o 
 -10   7   6        0.60        0.34      3.55 o 
  -9   7   6       20.10       23.13      3.76 o 
  -8   7   6       20.22       20.60      2.88 o 
  -7   7   6        9.80       11.69      2.46 o 
  -6   7   6        4.44        5.69      2.48 o 
  -5   7   6        1.43       -0.05      2.69 o 
  -4   7   6       20.79       16.36      1.54 o 
  -3   7   6       35.71       38.69      1.85 o 
  -2   7   6       19.44       15.41      2.07 o 
  -1   7   6        0.54       -1.00      2.20 o 
   0   7   6        5.73        2.29      2.04 o 
   1   7   6       13.58       17.70      2.92 o 
   2   7   6        0.51       -2.31      3.05 o 
   3   7   6        0.45        1.06      4.52 o 
   4   7   6       44.25       56.58      5.00 o 
   5   7   6        1.73        3.62      4.06 o 
   6   7   6        3.09        3.64      3.87 o 
   7   7   6        9.19       12.13      4.01 o 
 -12   8   6        1.71        1.32      3.99 o 
 -11   8   6        1.68        3.58      3.74 o 
 -10   8   6        0.50       -3.32      3.89 o 
  -9   8   6        0.59       -1.25      3.70 o 
  -8   8   6        5.07        2.21      3.45 o 
  -7   8   6        6.56        5.47      3.32 o 
  -6   8   6        0.38        0.48      3.13 o 
  -5   8   6        1.86        1.58      3.25 o 
  -4   8   6        5.14        6.34      2.61 o 
  -3   8   6        3.67        3.43      1.94 o 
  -2   8   6        4.31        3.46      2.31 o 
  -1   8   6       30.07       35.04      3.09 o 
   0   8   6        0.43       -0.78      2.85 o 
   1   8   6        0.41        0.34      3.28 o 
   2   8   6        3.76        3.90      3.28 o 
   3   8   6       11.90       11.95      4.52 o 
   4   8   6        3.22        4.67      4.57 o 
   5   8   6       33.65       38.68      5.14 o 
   6   8   6        0.27       -4.37      4.40 o 
 -10   9   6        1.33        2.89      3.97 o 
  -9   9   6        5.22        4.27      4.03 o 
  -8   9   6       12.27       13.00      3.89 o 
  -7   9   6        1.45        0.72      3.43 o 
  -6   9   6        5.86        5.28      3.47 o 
  -5   9   6        1.37        0.56      3.55 o 
  -4   9   6        0.20       -1.79      3.76 o 
  -3   9   6        1.96       -0.70      3.37 o 
  -2   9   6       32.95       35.26      3.83 o 
  -1   9   6       14.44       12.37      3.44 o 
   0   9   6        1.07        0.28      3.34 o 
   1   9   6        1.47       -1.44      3.53 o 
   2   9   6        1.51       -0.54      3.54 o 
   3   9   6        4.40        9.72      4.69 o 
   4   9   6        0.88        5.48      4.67 o 
  -8  10   6        0.88        0.23      3.98 o 
  -7  10   6        2.82        6.28      3.65 o 
  -6  10   6        0.08        0.10      3.52 o 
  -5  10   6        0.66        0.97      4.03 o 
  -4  10   6        0.37       -0.89      4.56 o 
  -3  10   6        0.94        0.98      4.65 o 
  -2  10   6        6.61       10.81      4.81 o 
  -1  10   6        5.61       -0.28      4.74 o 
   0  10   6        5.02        5.47      4.81 o 
   1  10   6        2.80        3.94      4.73 o 
   2  10   6        0.24       -0.80      5.86 o 
 -15   1   7        2.08        4.09      6.02 o 
 -14   1   7        5.09        0.02      3.99 o 
 -13   1   7        5.98        6.86      3.26 o 
 -12   1   7       13.16       13.62      2.50 o 
 -11   1   7        2.27        5.44      1.60 o 
 -10   1   7        3.43        6.40      1.68 o 
  -9   1   7        0.41        0.50      1.86 o 
  -8   1   7       85.99       94.90      2.35 o 
  -7   1   7       10.58        7.06      0.97 o 
  -6   1   7       95.53      102.97      1.89 o 
  -5   1   7        0.20        0.19      1.36 o 
  -4   1   7       59.89       63.96      1.88 o 
  -3   1   7       34.39       37.90      1.51 o 
  -2   1   7       86.59       82.27      1.98 o 
  -1   1   7        5.91        6.08      1.52 o 
   0   1   7       51.10       55.74      1.89 o 
   1   1   7      112.70      109.03      1.83 o 
   2   1   7        3.87        4.54      1.83 o 
   3   1   7      180.60      164.60      3.06 o 
   4   1   7        0.59        1.36      1.79 o 
   5   1   7        6.46        3.94      2.30 o 
   6   1   7        0.01        2.26      3.47 o 
   7   1   7       41.92       48.17      4.15 o 
   8   1   7        3.53        6.96      3.96 o 
   9   1   7       10.63       15.44      4.21 o 
 -15   2   7       24.77       40.02      6.32 o 
 -14   2   7        0.19        1.99      4.46 o 
 -13   2   7        9.32       12.66      3.48 o 
 -12   2   7       12.15       13.96      2.65 o 
 -11   2   7        0.01       -0.79      1.61 o 
 -10   2   7       13.33       11.01      1.53 o 
  -9   2   7        0.81        2.25      1.00 o 
  -8   2   7       72.35       74.35      1.88 o 
  -7   2   7       32.72       29.08      1.66 o 
  -6   2   7      149.59      151.89      3.56 o 
  -5   2   7        2.99        2.46      1.23 o 
  -4   2   7      143.86      133.20      2.34 o 
  -3   2   7      309.48      319.86      3.42 o 
  -2   2   7        4.89        5.25      1.50 o 
  -1   2   7        1.51        2.63      0.92 o 
   0   2   7        4.13        2.68      1.33 o 
   1   2   7      113.70      102.34      2.37 o 
   2   2   7        0.12       -0.63      1.90 o 
   3   2   7      249.61      261.37      3.38 o 
   4   2   7      305.33      316.16      3.97 o 
   5   2   7        9.20       11.47      2.24 o 
   6   2   7        2.47        3.53      3.56 o 
   7   2   7        0.03        2.68      3.66 o 
   8   2   7        7.85        6.86      4.10 o 
   9   2   7        5.52        4.92      4.59 o 
 -15   3   7        9.02        6.91      4.76 o 
 -14   3   7        8.05        8.31      4.58 o 
 -13   3   7       18.42       12.35      3.49 o 
 -12   3   7       12.28       14.78      3.29 o 
 -11   3   7        0.07       -0.26      1.87 o 
 -10   3   7       29.35       32.16      1.82 o 
  -9   3   7        0.66        0.83      1.34 o 
  -8   3   7        0.80        1.03      0.89 o 
  -7   3   7       36.36       40.46      1.66 o 
  -6   3   7       13.06       10.65      1.60 o 
  -5   3   7      146.54      147.55      2.80 o 
  -4   3   7       47.00       54.20      1.79 o 
  -3   3   7       98.34       98.87      2.20 o 
  -2   3   7        5.05        5.63      1.50 o 
  -1   3   7       10.98       11.18      1.43 o 
   0   3   7      112.30      110.13      1.83 o 
   1   3   7       28.05       26.57      2.05 o 
   2   3   7        1.46        1.58      1.91 o 
   3   3   7        1.95        0.33      2.14 o 
   4   3   7       91.93       92.90      3.12 o 
   5   3   7       16.56       13.53      2.84 o 
   6   3   7        2.57        2.87      3.38 o 
   7   3   7       49.19       56.10      4.59 o 
   8   3   7        0.03        1.15      4.83 o 
 -14   4   7       21.48       23.66      4.91 o 
 -13   4   7        2.82        2.82      4.35 o 
 -12   4   7       22.77       26.09      3.54 o 
 -11   4   7        1.91        0.08      2.39 o 
 -10   4   7        3.26        1.50      1.72 o 
  -9   4   7        2.89        0.86      1.21 o 
  -8   4   7        1.46       -0.12      1.06 o 
  -7   4   7        7.37        8.82      1.32 o 
  -6   4   7      113.19      100.88      1.91 o 
  -5   4   7      587.32      582.96      7.43 o 
  -4   4   7      388.11      411.66      5.15 o 
  -3   4   7        7.85        8.74      1.52 o 
  -2   4   7       20.96       16.79      1.67 o 
  -1   4   7        0.03       -0.26      1.52 o 
   0   4   7       23.07       20.47      1.49 o 
   1   4   7        8.79        6.33      1.22 o 
   2   4   7      516.61      544.04      5.31 o 
   3   4   7      241.31      230.14      3.71 o 
   4   4   7       63.69       62.06      2.79 o 
   5   4   7        6.22        7.67      2.79 o 
   6   4   7        0.00        0.27      3.37 o 
   7   4   7       10.23        8.23      4.48 o 
   8   4   7        3.66        0.67      4.52 o 
 -14   5   7        0.64       -3.52      4.60 o 
 -13   5   7        1.77        3.75      4.39 o 
 -12   5   7        9.62       10.12      3.86 o 
 -11   5   7        1.58       -0.26      2.80 o 
 -10   5   7       17.22       11.74      2.61 o 
  -9   5   7        0.42        0.49      2.03 o 
  -8   5   7        5.00        5.37      1.77 o 
  -7   5   7       82.90       72.04      2.08 o 
  -6   5   7        5.51        4.17      1.60 o 
  -5   5   7       17.89       15.90      1.83 o 
  -4   5   7       18.08       15.53      1.82 o 
  -3   5   7       44.25       44.56      1.83 o 
  -2   5   7        0.02        1.45      1.73 o 
  -1   5   7        5.54        4.45      1.72 o 
   0   5   7       49.98       46.60      2.74 o 
   1   5   7        3.04        2.48      1.69 o 
   2   5   7        0.23        2.57      3.00 o 
   3   5   7       25.04       19.83      3.43 o 
   4   5   7        7.09        5.06      3.48 o 
   5   5   7        8.37        8.60      3.32 o 
   6   5   7        0.12        0.86      4.59 o 
   7   5   7        0.23        0.26      5.04 o 
 -13   6   7        0.24        3.12      4.74 o 
 -12   6   7        0.01       -2.10      4.40 o 
 -11   6   7       19.88       19.40      3.27 o 
 -10   6   7        8.00        9.09      3.01 o 
  -9   6   7        1.96        4.07      3.05 o 
  -8   6   7       45.28       49.56      2.52 o 
  -7   6   7        3.75        2.96      2.23 o 
  -6   6   7        2.74        2.54      2.30 o 
  -5   6   7        2.54        5.23      2.13 o 
  -4   6   7       84.54       80.35      2.73 o 
  -3   6   7       51.17       49.85      2.08 o 
  -2   6   7       21.85       24.31      1.99 o 
  -1   6   7        0.61        2.32      1.85 o 
   0   6   7        3.34        4.73      2.26 o 
   1   6   7       21.91       26.47      2.48 o 
   2   6   7        0.53        2.47      3.67 o 
   3   6   7       12.83       12.63      3.77 o 
   4   6   7       11.20        9.80      3.48 o 
   5   6   7        5.61        9.02      3.49 o 
   6   6   7        0.51        2.55      4.79 o 
 -12   7   7        4.39        1.45      4.54 o 
 -11   7   7       24.69       23.06      3.95 o 
 -10   7   7        0.09       -0.82      3.30 o 
  -9   7   7        0.12        1.54      3.66 o 
  -8   7   7       38.97       32.14      3.44 o 
  -7   7   7        4.84        5.89      3.12 o 
  -6   7   7        1.24        2.06      3.04 o 
  -5   7   7        8.09        9.64      3.17 o 
  -4   7   7       57.51       54.79      2.63 o 
  -3   7   7        4.96        5.05      2.21 o 
  -2   7   7       45.71       42.20      2.74 o 
  -1   7   7       19.14       20.31      3.44 o 
   0   7   7       10.59       12.05      3.30 o 
   1   7   7        0.01        1.19      3.09 o 
   2   7   7        0.15        3.24      4.40 o 
   3   7   7       13.80       13.10      4.88 o 
   4   7   7        1.03        1.71      3.73 o 
   5   7   7        0.06       -0.61      3.76 o 
 -10   8   7        1.12       -1.55      4.19 o 
  -9   8   7       42.01       40.97      4.10 o 
  -8   8   7        0.08       -0.27      3.21 o 
  -7   8   7        0.38       -3.05      3.17 o 
  -6   8   7        0.13        2.38      3.16 o 
  -5   8   7        0.07        0.05      3.29 o 
  -4   8   7       20.86       21.20      3.75 o 
  -3   8   7        5.14        5.56      4.10 o 
  -2   8   7       18.16       17.22      5.51 o 
  -1   8   7        8.80       11.66      3.46 o 
   0   8   7        2.18       -0.72      3.41 o 
   1   8   7        3.35        5.79      4.30 o 
   2   8   7        0.07       -0.64      4.30 o 
   3   8   7        0.66       -4.36      4.94 o 
   4   8   7        7.31        1.46      4.63 o 
  -8   9   7        0.03       -0.85      3.40 o 
  -7   9   7        0.14        3.05      3.34 o 
  -6   9   7        6.98        5.41      3.47 o 
  -5   9   7        2.49       -2.60      3.84 o 
  -4   9   7        0.30        0.66      3.64 o 
  -3   9   7        4.98        2.61      5.33 o 
  -2   9   7        1.26       -3.29      4.53 o 
  -1   9   7        0.72        2.07      4.34 o 
   0   9   7        1.31       -2.57      4.31 o 
   1   9   7        0.01       -2.82      5.75 o 
   2   9   7        0.01       -1.89      4.63 o 
  -4  10   7        3.14        4.67      5.16 o 
  -3  10   7        7.40        9.93      4.87 o 
 -15   0   8       23.41       36.13      9.56 o 
 -14   0   8        9.01        9.01      8.25 o 
 -13   0   8        0.58       -0.52      7.65 o 
 -12   0   8        7.71       12.31      4.57 o 
 -11   0   8        0.00        0.09      3.27 o 
 -10   0   8      172.77      153.17      4.85 o 
  -9   0   8        3.95        5.05      3.48 o 
  -8   0   8      184.63      213.40      5.36 o 
  -7   0   8        4.16        4.63      2.47 o 
  -6   0   8        0.05        0.05      2.93 o 
  -5   0   8      313.81      324.65      5.01 o 
  -4   0   8        1.82        2.51      1.99 o 
  -3   0   8       17.86       19.40      2.39 o 
  -2   0   8       56.16       64.15      2.52 o 
  -1   0   8       82.83       78.42      3.02 o 
   0   0   8       29.89       26.88      2.48 o 
   1   0   8        7.16        3.01      1.79 o 
   2   0   8      106.10       94.54      5.97 o 
   3   0   8       54.23       40.23      5.54 o 
   4   0   8        1.83        3.47      4.50 o 
   5   0   8       42.97       42.38      5.36 o 
   6   0   8        0.96        0.13      4.78 o 
   7   0   8        0.01        0.34      5.43 o 
 -15   1   8       22.06       21.44      5.96 o 
 -14   1   8        5.17       12.70      5.60 o 
 -13   1   8        3.93        2.27      4.26 o 
 -12   1   8        0.46        0.13      3.88 o 
 -11   1   8        5.12        7.52      2.76 o 
 -10   1   8       43.15       42.28      2.44 o 
  -9   1   8      106.38      104.88      2.88 o 
  -8   1   8       90.19       84.39      2.94 o 
  -7   1   8      145.31      167.51      3.26 o 
  -6   1   8       45.13       49.67      2.31 o 
  -5   1   8        0.07        0.61      1.74 o 
  -4   1   8       11.95       12.14      1.82 o 
  -3   1   8        6.21        5.96      1.47 o 
  -2   1   8       12.95       14.56      1.90 o 
  -1   1   8       31.73       33.92      1.90 o 
   0   1   8       64.86       64.23      1.95 o 
   1   1   8        0.13        0.76      1.11 o 
   2   1   8        5.24        5.39      2.53 o 
   3   1   8      154.46      140.57      4.66 o 
   4   1   8       12.88       10.03      3.44 o 
   5   1   8        1.89        3.39      3.61 o 
   6   1   8       17.45       19.62      4.00 o 
   7   1   8       13.92       10.39      4.00 o 
 -14   2   8       15.88       11.94      4.45 o 
 -13   2   8        5.43        9.93      4.60 o 
 -12   2   8        0.03       -1.65      4.11 o 
 -11   2   8       66.36       62.95      4.84 o 
 -10   2   8       32.06       34.05      2.67 o 
  -9   2   8        7.24       12.03      1.62 o 
  -8   2   8        2.13        0.21      0.82 o 
  -7   2   8      166.64      156.14      2.57 o 
  -6   2   8      293.38      304.81      3.85 o 
  -5   2   8        3.39        2.18      0.83 o 
  -4   2   8      136.28      129.18      2.38 o 
  -3   2   8        1.15        1.08      1.60 o 
  -2   2   8        0.11        0.13      1.87 o 
  -1   2   8        6.05        4.41      1.97 o 
   0   2   8       10.59        9.06      1.55 o 
   1   2   8      268.06      279.94      3.85 o 
   2   2   8       63.90       68.81      2.74 o 
   3   2   8       47.74       41.10      2.68 o 
   4   2   8       54.74       50.50      3.91 o 
   5   2   8        0.07       -1.77      3.71 o 
   6   2   8        1.40       -0.75      3.87 o 
   7   2   8        7.12       10.66      4.07 o 
 -14   3   8        1.88       -0.07      4.55 o 
 -13   3   8        2.28        4.50      4.57 o 
 -12   3   8        2.18        2.81      4.18 o 
 -11   3   8        0.97        1.22      4.22 o 
 -10   3   8        0.01        1.17      3.23 o 
  -9   3   8        7.02        3.12      2.46 o 
  -8   3   8        0.00        0.20      1.57 o 
  -7   3   8       19.78       21.02      1.83 o 
  -6   3   8       71.51       76.31      2.26 o 
  -5   3   8        6.78        5.80      1.46 o 
  -4   3   8       33.04       35.90      2.08 o 
  -3   3   8      139.88      146.24      2.85 o 
  -2   3   8       48.76       48.61      1.84 o 
  -1   3   8        0.04        0.41      1.59 o 
   0   3   8       11.28        7.13      1.33 o 
   1   3   8       20.13       24.14      2.15 o 
   2   3   8        5.27        7.18      2.44 o 
   3   3   8       92.96       83.91      3.27 o 
   4   3   8       13.83       14.61      3.41 o 
   5   3   8       21.45       19.13      3.68 o 
   6   3   8       19.77       21.90      4.09 o 
   7   3   8        0.02       -2.01      4.52 o 
 -13   4   8       12.75       11.90      4.70 o 
 -12   4   8       21.45       26.68      4.67 o 
 -11   4   8        6.02        8.26      4.90 o 
 -10   4   8        0.29       -3.87      3.87 o 
  -9   4   8        0.04       -0.48      2.52 o 
  -8   4   8        3.87        5.19      1.78 o 
  -7   4   8       10.95        9.83      1.92 o 
  -6   4   8        3.26        1.05      2.02 o 
  -5   4   8       77.43       90.82      2.69 o 
  -4   4   8        7.86        5.96      1.25 o 
  -3   4   8       88.98       90.55      2.77 o 
  -2   4   8        2.53        4.38      1.68 o 
  -1   4   8        0.06        0.65      1.68 o 
   0   4   8        2.39        0.48      1.93 o 
   1   4   8       32.38       37.16      2.86 o 
   2   4   8      118.96      125.50      3.79 o 
   3   4   8        1.11       -0.61      2.84 o 
   4   4   8        0.09        0.26      2.98 o 
   5   4   8        0.09       -1.38      4.13 o 
   6   4   8        3.57        5.42      4.16 o 
 -13   5   8        2.36       -1.07      5.62 o 
 -12   5   8        1.72        3.68      5.30 o 
 -11   5   8       13.51       17.30      4.04 o 
 -10   5   8       50.23       49.59      4.18 o 
  -9   5   8        0.04        1.39      2.87 o 
  -8   5   8       39.85       42.60      3.08 o 
  -7   5   8       14.42        6.36      2.41 o 
  -6   5   8      125.49      142.34      3.16 o 
  -5   5   8       18.94       17.02      2.36 o 
  -4   5   8       15.84       11.79      1.31 o 
  -3   5   8       14.70       15.32      1.95 o 
  -2   5   8       78.78       72.82      2.55 o 
  -1   5   8       41.14       38.96      2.52 o 
   0   5   8        0.11        1.61      2.79 o 
   1   5   8       70.99       78.83      4.07 o 
   2   5   8        1.55        1.18      3.64 o 
   3   5   8       11.18       16.58      3.59 o 
   4   5   8        4.91        9.33      3.71 o 
   5   5   8       22.25       26.20      4.95 o 
 -12   6   8        1.54       -0.40      5.05 o 
 -11   6   8       28.98       26.25      4.12 o 
 -10   6   8        8.10        5.27      3.73 o 
  -9   6   8       44.86       43.40      3.71 o 
  -8   6   8        0.35        0.67      3.12 o 
  -7   6   8       13.52        7.90      3.14 o 
  -6   6   8       12.76       13.43      3.12 o 
  -5   6   8        0.50        0.99      3.10 o 
  -4   6   8       12.08        9.08      2.82 o 
  -3   6   8       11.14        9.02      2.81 o 
  -2   6   8       17.90       19.93      2.93 o 
  -1   6   8        1.51        0.32      3.45 o 
   0   6   8       63.84       68.30      3.43 o 
   1   6   8       70.08       70.30      4.49 o 
   2   6   8        5.16        4.30      3.84 o 
   3   6   8        0.26       -1.33      3.80 o 
   4   6   8        3.72        4.90      3.57 o 
 -10   7   8        6.25        3.16      3.73 o 
  -9   7   8       18.78       21.49      3.46 o 
  -8   7   8       24.87       22.29      3.56 o 
  -7   7   8        6.95       10.63      3.36 o 
  -6   7   8        3.46       -1.03      3.11 o 
  -5   7   8        0.43       -1.95      3.25 o 
  -4   7   8       27.15       31.75      3.72 o 
  -3   7   8        1.36        4.21      3.59 o 
  -2   7   8       26.30       23.31      3.09 o 
  -1   7   8        9.41        4.19      3.60 o 
   0   7   8       25.74       30.08      4.38 o 
   1   7   8        6.22        5.29      4.22 o 
   2   7   8        3.89        6.17      3.99 o 
   3   7   8        0.07       -0.22      3.97 o 
  -9   8   8        3.59        2.77      3.51 o 
  -8   8   8        3.97        6.46      3.41 o 
  -7   8   8        0.00       -1.46      3.40 o 
  -6   8   8        0.00       -0.21      3.27 o 
  -5   8   8        1.85        3.08      3.52 o 
  -4   8   8        1.43        2.80      3.61 o 
  -3   8   8       23.46       25.31      3.95 o 
  -2   8   8        5.15        4.51      4.55 o 
  -1   8   8        0.23       -1.14      4.93 o 
   0   8   8        0.13        0.32      4.94 o 
   1   8   8        1.17        0.85      4.29 o 
  -4   9   8        1.28       -3.30      4.02 o 
  -3   9   8        9.48       10.17      4.65 o 
 -13   1   9        0.02       -5.56      5.56 o 
 -12   1   9        2.59        3.58      4.20 o 
 -11   1   9       17.90       19.21      4.23 o 
 -10   1   9       17.81       18.43      4.10 o 
  -9   1   9       20.80       22.58      3.50 o 
  -8   1   9        6.98       10.62      1.63 o 
  -7   1   9        5.22        8.63      2.15 o 
  -6   1   9        9.10        9.69      2.29 o 
  -5   1   9        0.38        1.54      2.03 o 
  -4   1   9        2.57        2.92      2.13 o 
  -3   1   9        5.11        5.62      1.18 o 
  -2   1   9       44.19       39.02      2.15 o 
  -1   1   9       27.04       33.91      2.35 o 
   0   1   9        2.30        1.98      2.06 o 
   1   1   9        5.85        1.34      2.67 o 
   2   1   9        3.77        2.83      2.69 o 
   3   1   9        0.51        4.02      3.40 o 
   4   1   9        6.40        6.23      3.74 o 
   5   1   9        0.68        2.80      3.90 o 
 -13   2   9        0.43        2.41      4.43 o 
 -12   2   9       17.63       19.29      4.45 o 
 -11   2   9       22.15       23.00      4.51 o 
 -10   2   9        0.39       -4.09      4.46 o 
  -9   2   9       11.40       12.23      4.49 o 
  -8   2   9       56.84       51.94      2.49 o 
  -7   2   9       42.35       49.47      2.20 o 
  -6   2   9        0.13       -1.34      2.04 o 
  -5   2   9       33.23       34.64      2.59 o 
  -4   2   9       14.61       11.86      1.79 o 
  -3   2   9       11.00       11.04      2.11 o 
  -2   2   9        0.74       -0.83      2.21 o 
  -1   2   9        1.09        0.07      2.21 o 
   0   2   9        0.65        0.11      3.41 o 
   1   2   9       24.31       28.99      3.50 o 
   2   2   9        5.86        4.33      3.40 o 
   3   2   9        4.43        8.30      3.35 o 
   4   2   9       12.45       19.11      3.76 o 
   5   2   9        0.00       -0.26      3.93 o 
 -13   3   9        0.01        1.65      4.47 o 
 -12   3   9        2.72        7.04      4.39 o 
 -11   3   9        6.47        8.64      4.95 o 
 -10   3   9       26.50       39.09      5.13 o 
  -9   3   9       18.00       22.78      4.76 o 
  -8   3   9       93.96       82.67      3.01 o 
  -7   3   9       41.86       44.95      3.04 o 
  -6   3   9        2.44        1.03      1.15 o 
  -5   3   9       59.61       54.65      2.09 o 
  -4   3   9        7.32        5.45      2.05 o 
  -3   3   9      103.88       96.47      2.72 o 
  -2   3   9       11.56       12.35      2.44 o 
  -1   3   9       48.73       39.61      2.42 o 
   0   3   9       76.05       73.43      3.83 o 
   1   3   9       42.81       38.69      3.55 o 
   2   3   9       38.55       31.74      4.38 o 
   3   3   9        1.21       -1.15      4.10 o 
   4   3   9       40.19       40.30      4.12 o 
 -12   4   9        5.10        0.78      5.17 o 
 -11   4   9       14.95       18.50      5.42 o 
 -10   4   9        4.28        0.67      4.86 o 
  -9   4   9        0.02        2.01      4.82 o 
  -8   4   9        3.78        3.95      2.97 o 
  -7   4   9        1.31        3.93      2.92 o 
  -6   4   9      116.26      119.25      3.79 o 
  -5   4   9        3.66        2.05      3.04 o 
  -4   4   9      117.95      114.11      3.03 o 
  -3   4   9        0.35       -0.88      2.52 o 
  -2   4   9        1.11        2.38      2.41 o 
  -1   4   9       17.51       20.41      3.43 o 
   0   4   9        2.55        4.26      3.67 o 
   1   4   9      116.80      121.93      4.94 o 
   2   4   9        6.65        7.42      3.67 o 
   3   4   9       38.31       43.99      4.02 o 
   4   4   9        1.99       -0.19      4.57 o 
 -11   5   9        0.41       -3.43      5.30 o 
 -10   5   9       14.86       14.62      4.49 o 
  -9   5   9        5.38        5.56      3.50 o 
  -8   5   9        5.39        8.35      2.92 o 
  -7   5   9       10.53        5.45      3.07 o 
  -6   5   9        8.87        7.94      3.19 o 
  -5   5   9       27.27       29.69      3.58 o 
  -4   5   9        0.18       -0.56      3.20 o 
  -3   5   9        9.65        8.70      2.83 o 
  -2   5   9       15.85       16.02      3.23 o 
  -1   5   9       21.33       26.95      3.55 o 
   0   5   9        1.73       -0.38      3.50 o 
   1   5   9       53.13       49.30      4.07 o 
   2   5   9       15.46       12.37      3.52 o 
   3   5   9       18.73       21.84      4.31 o 
 -10   6   9        1.91       -0.71      3.77 o 
  -9   6   9        0.56        1.06      3.61 o 
  -8   6   9        7.14        7.69      3.31 o 
  -7   6   9        0.26       -0.51      3.21 o 
  -6   6   9        0.05       -0.87      3.31 o 
  -5   6   9        0.00        1.66      3.47 o 
  -4   6   9       11.91       11.25      3.43 o 
  -3   6   9       11.10        9.25      3.59 o 
  -2   6   9        0.49        3.87      3.60 o 
  -1   6   9        6.35        6.13      3.53 o 
   0   6   9       23.03       25.33      3.86 o 
   1   6   9        0.55        2.27      3.56 o 
   2   6   9        4.64        4.96      3.57 o 
  -8   7   9        1.64        3.83      3.48 o 
  -7   7   9        2.57        4.99      3.30 o 
  -6   7   9        0.03        0.34      3.39 o 
  -5   7   9        0.02       -3.60      3.60 o 
  -4   7   9        0.84        0.92      4.25 o 
  -3   7   9        4.84        0.90      4.36 o 
  -2   7   9        2.84        3.17      4.53 o 
  -1   7   9        1.80        3.92      4.48 o 
   0   7   9        0.13       -3.86      4.19 o 
 -12   0  10        3.53       12.90      8.00 o 
 -11   0  10       18.31       17.16      7.91 o 
 -10   0  10      118.66      127.05     13.51 o 
  -9   0  10      214.00      251.97     15.78 o 
  -8   0  10       62.74       72.90     10.81 o 
  -7   0  10       18.70       25.40      3.70 o 
  -6   0  10       61.64       55.61      4.41 o 
  -5   0  10       28.52       34.40      3.87 o 
  -4   0  10       50.63       54.04      4.47 o 
  -3   0  10       19.43       12.67      4.23 o 
  -2   0  10      103.19      122.25      5.44 o 
  -1   0  10        6.53       13.13      3.87 o 
   0   0  10      101.06      117.74      8.01 o 
   1   0  10        0.38       -0.63      6.26 o 
   2   0  10        4.03        7.67      6.41 o 
 -12   1  10        0.08        9.42      5.66 o 
 -11   1  10        2.65        2.32      6.18 o 
 -10   1  10        2.92        0.50      4.41 o 
  -9   1  10        0.81        4.34      4.76 o 
  -8   1  10        0.01       -2.76      4.81 o 
  -7   1  10       77.09       81.04      3.53 o 
  -6   1  10        6.77        9.48      2.59 o 
  -5   1  10       14.34       13.85      2.76 o 
  -4   1  10        0.23       -1.22      2.75 o 
  -3   1  10       34.92       36.88      3.15 o 
  -2   1  10       14.71       13.22      2.81 o 
  -1   1  10       36.03       35.63      3.58 o 
   0   1  10       11.17        8.15      4.10 o 
   1   1  10       15.34       17.54      4.53 o 
   2   1  10        6.58        2.01      4.71 o 
 -11   2  10       11.31       10.95      5.06 o 
 -10   2  10       18.57       20.79      5.18 o 
  -9   2  10        1.55        0.21      4.56 o 
  -8   2  10       54.71       54.04      5.71 o 
  -7   2  10       76.86       90.48      4.50 o 
  -6   2  10       89.69      109.47      3.59 o 
  -5   2  10       25.32       23.69      2.54 o 
  -4   2  10        0.33       -0.02      2.42 o 
  -3   2  10       28.45       38.66      3.35 o 
  -2   2  10        0.48       -0.53      3.32 o 
  -1   2  10       12.77       13.38      3.93 o 
   0   2  10        0.79       -1.10      3.63 o 
   1   2  10       16.39       19.51      4.54 o 
   2   2  10        0.05        0.00      4.87 o 
 -11   3  10        0.02       -4.40      5.14 o 
 -10   3  10        2.31        0.25      5.20 o 
  -9   3  10        6.00        6.09      4.81 o 
  -8   3  10        6.05        5.64      6.44 o 
  -7   3  10       14.16       11.42      3.28 o 
  -6   3  10       35.08       42.57      3.56 o 
  -5   3  10       12.12        5.99      3.12 o 
  -4   3  10        3.63       -0.85      3.59 o 
  -3   3  10        2.82        3.04      3.29 o 
  -2   3  10        3.29        5.96      4.10 o 
  -1   3  10       28.15       27.73      4.59 o 
   0   3  10        0.00       -2.31      4.95 o 
   1   3  10       15.75       12.98      4.43 o 
 -10   4  10        2.95        0.11      5.12 o 
  -9   4  10        0.03       -5.41      5.41 o 
  -8   4  10        1.10       -2.81      4.00 o 
  -7   4  10        3.99        1.01      3.45 o 
  -6   4  10        0.98        1.18      3.13 o 
  -5   4  10        2.85        5.36      2.98 o 
  -4   4  10        1.79        5.38      3.30 o 
  -3   4  10        2.26        2.19      3.79 o 
  -2   4  10        0.13        3.39      3.86 o 
  -1   4  10        2.90        4.07      4.08 o 
   0   4  10       18.88       24.71      5.43 o 
   1   4  10        0.35       -1.43      5.89 o 
  -8   5  10        3.36        3.15      3.56 o 
  -7   5  10        0.21        0.90      3.23 o 
  -6   5  10        0.15        1.59      3.14 o 
  -5   5  10        6.77        2.76      3.14 o 
  -4   5  10        9.93       11.08      4.37 o 
  -3   5  10        0.11        1.41      3.63 o 
  -2   5  10        7.55        2.00      4.21 o 
  -1   5  10        1.78        0.97      4.40 o 
  -5   6  10        0.25       -1.87      3.88 o 
  -8   1  11        1.16        0.65      8.91 o 
  -7   1  11        1.68        4.87      5.75 o 
  -6   1  11       17.67       20.37      4.89 o 
  -5   1  11        0.92       -1.14      3.35 o 
  -4   1  11        1.33        2.25      3.94 o 
  -3   1  11        3.24        5.64      3.41 o 
  -2   1  11        0.22       -1.70      4.13 o 
  -8   2  11       24.87       28.43      5.49 o 
  -7   2  11        0.00        4.49      4.65 o 
  -6   2  11        0.16        3.27      4.27 o 
  -5   2  11       20.37       21.91      4.81 o 
  -4   2  11       19.81       22.53      4.27 o 
  -3   2  11       14.96       16.49      4.34 o 
  -6   3  11        1.50       -0.22      4.22 o 
  -5   3  11        2.67       -1.89      4.77 o 
                                                 
